# Supplementary material for: Neoadjuvant PD-1 blockade in surgically resectable desmoplastic melanoma: cohort A of the phase 2 SWOG S1512 trial
Source: Nat Cancer. 2026 Jan 29;7(2):272–82. doi: 10.1038/s43018-025-01113-y (PMC12948668; doi:10.1038/s43018-025-01113-y)
Supplement: Supplementary file 4 — Statistical source data. [file 43018_2025_1113_MOESM4_ESM.xlsx]

## Sheet: Figure 3b
ID	RESP4	wMD
PT0209	UPR	-30
PT0502	UPR	-42.8571
PT0216	INC	24.1379
PT0289	STA	-26.4706
PT0526	UCR	-100
PT0634	UPR	-64.2857
PT0654	STA	0
PT0665	UPR	-30
PT0674	STA	0
PT0707	UPR	-60
PT0761	STA	0
PT0760	UPR	-60
PT0764	STA	16.6667
PT0771	UPR	-44.4444
PT0773	UCR	-100
PT0776	UCR	-100
PT0779	STA	-17.8082
PT0785	UPR	-33.871
PT0788	STA	0
PT0791	STA	-16
PT0806	UCR	-100
PT0798	STA	19.0476
RESP4	Clinical Response
INC	increasing (progressive) disease
STA	stable disease
UCR	unconfirmed complete response
UPR	unconfirmed partial response
wMD	Percent change in size of target lesions

## Sheet: Figure 4
ID	Time of Surgery if pCR (months)	Time of Surgery if no pCR (months)	RESP4	OS months	SURIND	COLOR
PT0216		2.2	INC	2.26694	0	#F21A00
PT0784			NA	10.1848	0	grey
PT0785		4.4	UPR	20.4682	0	#78B7C5
PT0764		2.7	STA	20.5339	1	#EBCC2A
PT0665		2.1	UPR	26.1848	0	#78B7C5
PT0786	2.8		NA	28.5503	0	grey
PT0779	2.9		STA	29.8316	1	#EBCC2A
PT0806	3		UCR	30.3901	0	#74A089
PT0526	2.6		UCR	31.9014	1	#74A089
PT0798		2.9	STA	33.3142	0	#EBCC2A
PT0771	2.5		UPR	34.694	0	#78B7C5
PT0791	2.6		STA	35.9754	0	#EBCC2A
PT0560	6		NA	37.0267	1	grey
PT0761		3.6	STA	38.8665	0	#EBCC2A
PT0788	3		STA	38.9322	0	#EBCC2A
PT0776	1.8		UCR	41.6263	0	#74A089
PT0773	2.1		UCR	42.1191	0	#74A089
PT0707	3.7		UPR	48.2957	0	#78B7C5
PT0644	2.7		NA	48.3285	0	grey
PT0760	2.3		UPR	48.6899	0	#78B7C5
PT0697	2.4		NA	49.807	0	grey
PT0698	3.4		NA	53.0267	0	grey
PT0654	3.5		STA	54.2094	0	#EBCC2A
PT0674		2.1	STA	54.9651	0	#EBCC2A
PT0502	3.6		UPR	56.8378	0	#78B7C5
PT0634	2.4		UPR	58.4476	0	#78B7C5
PT0209	2.7		UPR	61.0431	0	#78B7C5
PT0289	2.6		STA	63.8357	0	#EBCC2A
RESP4	Clinical Response
INC	increasing (progressive) disease
STA	stable disease
UCR	unconfirmed complete response
UPR	unconfirmed partial response
NA	not evaluable
OS months	Overall survival time
SURIND	Survival Indicator
	0	Censored (Still Alive)
	1	Death

## Sheet: Figure 5a
ID	RFS days	RFSIND
PT0209	1775	0
PT0502	1620	0
PT0216	1	0
PT0289	1863	0
PT0526	893	1
PT0560	945	1
PT0634	1706	0
PT0644	1390	0
PT0654	1543	0
PT0665	734	0
PT0674	1609	0
PT0697	1443	0
PT0707	1358	0
PT0698	1509	0
PT0761	707	1
PT0760	1411	0
PT0764	173	1
PT0771	979	0
PT0773	1217	0
PT0776	1212	0
PT0779	820	1
PT0785	488	0
PT0786	784	0
PT0788	1093	0
PT0791	1016	0
PT0806	833	0
PT0798	925	1
RFS days	Relapse free survival
RFSIND	RFS indicator
	0	Censored
	1	Event

## Sheet: Figure 5b
ID	SURTIM days	SURIND
PT0209	1858	0
PT0502	1730	0
PT0216	69	0
PT0289	1943	0
PT0526	971	1
PT0560	1127	1
PT0634	1779	0
PT0644	1471	0
PT0654	1650	0
PT0665	797	0
PT0674	1673	0
PT0697	1516	0
PT0707	1470	0
PT0698	1614	0
PT0761	1183	0
PT0760	1482	0
PT0764	625	1
PT0771	1056	0
PT0773	1282	0
PT0776	1267	0
PT0779	908	1
PT0784	310	0
PT0785	623	0
PT0786	869	0
PT0788	1185	0
PT0791	1095	0
PT0806	925	0
PT0798	1014	0
SURTIM days	Overall Survival Time
SURIND	Survival Indicator
	0	Censored (Still Alive)
	1	Death

## Sheet: Figure 5c
ID	OS months	DEADTYPE
PT0209	60	0
PT0502	56.8378	0
PT0216	2.26694	0
PT0289	60	0
PT0526	31.9014	1
PT0560	37.0267	2
PT0634	58.4476	0
PT0644	48.3285	0
PT0654	54.2094	0
PT0665	26.1848	0
PT0674	54.9651	0
PT0697	49.807	0
PT0707	48.2957	0
PT0698	53.0267	0
PT0761	38.8665	0
PT0760	48.6899	0
PT0764	20.5339	2
PT0771	34.694	0
PT0773	42.1191	0
PT0776	41.6263	0
PT0779	29.8316	2
PT0784	10.1848	0
PT0785	20.4682	0
PT0786	28.5503	0
PT0788	38.9322	0
PT0791	35.9754	0
PT0806	30.3901	0
PT0798	33.3142	0
OS months	Overall survival time in months
DEADTYPE	Survival Indicator
	0	Censored (Still alive)
	1	Melanoma related death
	2	Non-melanoma related death

## Sheet: Figure 6
Subject	Gene	Ensembl_Gene_ID	Ensembl_Transcript	Protein_position	Amino_acids	VEP_Consequence	VEP_IMPACT
PT0779	ALK	ENSG00000171094	ENST00000389048	902	G/R	missense_variant	MODERATE
PT0560	ALK	ENSG00000171094	ENST00000389048	1163	D/N	missense_variant	MODERATE
PT0526	ALK	ENSG00000171094	ENST00000389048	401	R/Q	missense_variant	MODERATE
PT0634	ALK	ENSG00000171094	ENST00000389048	806	R/C	missense_variant	MODERATE
PT0216	ALK	ENSG00000171094	ENST00000389048	978	E/K	missense_variant	MODERATE
PT0779	APC	ENSG00000134982	ENST00000257430	1252	S/C	missense_variant	MODERATE
PT0560	APC	ENSG00000134982	ENST00000257430	114	P/S	missense_variant	MODERATE
PT0289	APC	ENSG00000134982	ENST00000257430	2413	K/N	missense_variant	MODERATE
PT0697	APC	ENSG00000134982	ENST00000257430	2821	D/G	missense_variant	MODERATE
PT0216	APC	ENSG00000134982	ENST00000257430	1406	Q/*	stop_gained	HIGH
PT0779	ARID2	ENSG00000189079	ENST00000334344	1128	Q/*	stop_gained	HIGH
PT0526	ARID2	ENSG00000189079	ENST00000334344	711	C/*	stop_gained	HIGH
PT0502	ARID2	ENSG00000189079	ENST00000334344	1306	P/S	missense_variant	MODERATE
PT0773	ARID2	ENSG00000189079	ENST00000334344	314	R/C	missense_variant	MODERATE
PT0216	ARID2	ENSG00000189079	ENST00000334344	1497	P/S	missense_variant	MODERATE
PT0502	BRAF	ENSG00000157764	ENST00000496384	581	N/S	missense_variant&splice_region_variant	MODERATE
PT0761	BRAF	ENSG00000157764	ENST00000496384	600	V/E	missense_variant	MODERATE
PT0779	CDKN2A	ENSG00000147889	ENST00000498124	114	P/L	missense_variant	MODERATE
PT0560	CDKN2A	ENSG00000147889	ENST00000498124	55-58	GSAR/X	frameshift_variant	HIGH
PT0644	CDKN2A	ENSG00000147889	ENST00000498124	114	P/L	missense_variant	MODERATE
PT0526	CDKN2A	ENSG00000147889	ENST00000498124	110	W/*	stop_gained	HIGH
PT0788	CDKN2A	ENSG00000147889	ENST00000498124	48	P/L	missense_variant	MODERATE
PT0502	CDKN2A	ENSG00000147889	ENST00000498124	48	P/L	missense_variant	MODERATE
PT0785	CDKN2A	ENSG00000147889	ENST00000498124	58	R/*	stop_gained	HIGH
PT0779	FGFR2	ENSG00000066468	ENST00000457416	178	R/C	missense_variant	MODERATE
PT0560	FGFR2	ENSG00000066468	ENST00000457416	678	D/N	missense_variant	MODERATE
PT0526	FGFR2	ENSG00000066468	ENST00000457416	210	R/Q	missense_variant	MODERATE
PT0502	FGFR2	ENSG00000066468	ENST00000457416	578	R/Q	missense_variant	MODERATE
PT0785	FGFR2	ENSG00000066468	ENST00000457416	678	D/N	missense_variant	MODERATE
PT0289	JAK1	ENSG00000162434	ENST00000342505	951	G/C	missense_variant	MODERATE
PT0216	JAK1	ENSG00000162434	ENST00000342505	251	F/I	missense_variant	MODERATE
PT0779	JAK2	ENSG00000096968	ENST00000381652	399	N/S	missense_variant	MODERATE
PT0560	JAK2	ENSG00000096968	ENST00000381652	11	M/I	missense_variant	MODERATE
PT0785	JAK2	ENSG00000096968	ENST00000381652	59	S/F	missense_variant	MODERATE
PT0644	JAK3	ENSG00000105639	ENST00000458235	789	S/*	stop_gained	HIGH
PT0289	JAK3	ENSG00000105639	ENST00000458235	281	W/*	stop_gained	HIGH
PT0788	JAK3	ENSG00000105639	ENST00000458235	343	A/T	missense_variant	MODERATE
PT0216	JAK3	ENSG00000105639	ENST00000458235	674	V/I	missense_variant	MODERATE
PT0785	JAK3	ENSG00000105639	ENST00000458235	1072	E/K	missense_variant	MODERATE
PT0779	KMT2A	ENSG00000118058	ENST00000534358	516	S/F	missense_variant	MODERATE
PT0644	KMT2A	ENSG00000118058	ENST00000534358	1617	P/S	missense_variant	MODERATE
PT0289	KMT2A	ENSG00000118058	ENST00000534358	245	P/Q	missense_variant	MODERATE
PT0697	KMT2A	ENSG00000118058	ENST00000534358			splice_acceptor_variant	HIGH
PT0216	KMT2A	ENSG00000118058	ENST00000534358	2394	S/F	missense_variant	MODERATE
PT0785	KMT2A	ENSG00000118058	ENST00000534358	751	P/S	missense_variant	MODERATE
PT0779	NF1	ENSG00000196712	ENST00000358273	1494	H/Y	missense_variant	MODERATE
PT0560	NF1	ENSG00000196712	ENST00000358273	?-25		splice_acceptor_variant&coding_sequence_variant&intron_variant	HIGH
PT0644	NF1	ENSG00000196712	ENST00000358273	1241	R/*	stop_gained	HIGH
PT0526	NF1	ENSG00000196712	ENST00000358273	1218	Q/*	stop_gained	HIGH
PT0289	NF1	ENSG00000196712	ENST00000358273	1521	Y/*	stop_gained	HIGH
PT0788	NF1	ENSG00000196712	ENST00000358273	161	L/*	stop_gained&splice_region_variant	HIGH
PT0697	NF1	ENSG00000196712	ENST00000358273	2238-2239	FQ/F*	stop_gained	HIGH
PT0502	NF1	ENSG00000196712	ENST00000358273	261	K/X	frameshift_variant	HIGH
PT0634	NF1	ENSG00000196712	ENST00000358273	947-948	SQ/S*	stop_gained	HIGH
PT0764	NF1	ENSG00000196712	ENST00000358273	1362	R/*	stop_gained	HIGH
PT0665	NF1	ENSG00000196712	ENST00000358273	1010	Q/*	stop_gained	HIGH
PT0785	NF1	ENSG00000196712	ENST00000358273	1599	S/F	missense_variant	MODERATE
PT0779	ROS1	ENSG00000047936	ENST00000368508	1802	R/G	missense_variant	MODERATE
PT0560	ROS1	ENSG00000047936	ENST00000368508	944	P/S	missense_variant	MODERATE
PT0644	ROS1	ENSG00000047936	ENST00000368508	227	G/D	missense_variant	MODERATE
PT0526	ROS1	ENSG00000047936	ENST00000368508	1949	L/F	missense_variant	MODERATE
PT0697	ROS1	ENSG00000047936	ENST00000368508	1382	G/E	missense_variant	MODERATE
PT0502	ROS1	ENSG00000047936	ENST00000368508	2265	E/K	missense_variant	MODERATE
PT0634	ROS1	ENSG00000047936	ENST00000368508	2228	K/Q	missense_variant	MODERATE
PT0773	ROS1	ENSG00000047936	ENST00000368508	1527	M/I	missense_variant	MODERATE
PT0216	ROS1	ENSG00000047936	ENST00000368508	30	L/X	frameshift_variant	HIGH
PT0764	ROS1	ENSG00000047936	ENST00000368508	1935	E/K	missense_variant	MODERATE
PT0665	ROS1	ENSG00000047936	ENST00000368508	819	S/F	missense_variant	MODERATE
PT0785	ROS1	ENSG00000047936	ENST00000368508	1397	W/*	stop_gained	HIGH
PT0779	SMARCA4	ENSG00000127616	ENST00000344626	30	P/L	missense_variant	MODERATE
PT0560	SMARCA4	ENSG00000127616	ENST00000344626	1188	D/N	missense_variant	MODERATE
PT0502	SMARCA4	ENSG00000127616	ENST00000344626	683	P/L	missense_variant	MODERATE
PT0773	SMARCA4	ENSG00000127616	ENST00000344626	1453	P/T	missense_variant	MODERATE
PT0216	SMARCA4	ENSG00000127616	ENST00000344626	85	S/L	missense_variant	MODERATE
PT0779	TP53	ENSG00000141510	ENST00000269305	195-196	IR/I*	stop_gained	HIGH
PT0560	TP53	ENSG00000141510	ENST00000269305	110	R/P	missense_variant	MODERATE
PT0644	TP53	ENSG00000141510	ENST00000269305	341-342	FR/F*	stop_gained	HIGH
PT0526	TP53	ENSG00000141510	ENST00000269305	151	P/S	missense_variant	MODERATE
PT0788	TP53	ENSG00000141510	ENST00000269305	164	K/*	stop_gained	HIGH
PT0502	TP53	ENSG00000141510	ENST00000269305	255	I/X	frameshift_variant	HIGH
PT0634	TP53	ENSG00000141510	ENST00000269305	341-342	FR/F*	stop_gained	HIGH
PT0216	TP53	ENSG00000141510	ENST00000269305	194	L/F	missense_variant	MODERATE
PT0764	TP53	ENSG00000141510	ENST00000269305	111	L/Q	missense_variant	MODERATE
PT0665	TP53	ENSG00000141510	ENST00000269305	307	A/T	missense_variant&splice_region_variant	MODERATE
PT0785	TP53	ENSG00000141510	ENST00000269305	213	R/*	stop_gained	HIGH

## Sheet: Extended Data Figure 5
Subject	chromosome	start	end	total_copy_number
PT0216	chr1	14464	1915143	2
PT0216	chr1	1916417	16485587	1
PT0216	chr1	16486571	17102690	3
PT0216	chr1	17216582	118136168	3
PT0216	chr1	118150435	119126586	20
PT0216	chr1	119152503	124631594	3
PT0216	chr1	125090445	143498872	0
PT0216	chr1	143498878	143768755	20
PT0216	chr1	143904542	200872982	2
PT0216	chr1	200891875	248847255	2
PT0216	chr2	127011	15275401	6
PT0216	chr2	15287049	15551542	6
PT0216	chr2	15591874	23223793	6
PT0216	chr2	23267161	24951143	4
PT0216	chr2	24954694	31388501	2
PT0216	chr2	31629704	32524927	6
PT0216	chr2	32525812	38689764	6
PT0216	chr2	38698566	39014711	6
PT0216	chr2	39178429	57052876	6
PT0216	chr2	57193577	57289819	4
PT0216	chr2	57425838	86861841	4
PT0216	chr2	86872579	87400066	20
PT0216	chr2	87400184	89244990	4
PT0216	chr2	89245365	92012711	6
PT0216	chr2	94190317	215325802	4
PT0216	chr2	215333326	237607218	0
PT0216	chr2	237607396	238101787	20
PT0216	chr2	238102078	241776965	1
PT0216	chr3	156179	8733975	5
PT0216	chr3	8734161	15551332	1
PT0216	chr3	15568563	90257402	2
PT0216	chr3	93470367	96481097	8
PT0216	chr3	96583902	197040489	4
PT0216	chr3	197040508	198038561	3
PT0216	chr4	46057	466939	8
PT0216	chr4	506711	8867861	2
PT0216	chr4	8950398	9755822	4
PT0216	chr4	9834657	48186953	5
PT0216	chr4	48563082	49657713	4
PT0216	chr4	49709342	49711732	20
PT0216	chr4	51860656	98956738	5
PT0216	chr4	98998261	190179679	5
PT0216	chr5	163090	46288866	4
PT0216	chr5	49599511	49666371	0
PT0216	chr5	49666403	131752700	5
PT0216	chr5	131976545	181282668	2
PT0216	chr6	142840	3844041	4
PT0216	chr6	3866637	4285065	6
PT0216	chr6	4290230	20614528	4
PT0216	chr6	20739776	21489671	6
PT0216	chr6	21561913	56532334	4
PT0216	chr6	56562020	57099738	12
PT0216	chr6	57108085	60855642	10
PT0216	chr6	61077116	63269889	14
PT0216	chr6	63280189	64101901	20
PT0216	chr6	64626250	170640200	4
PT0216	chr7	283116	6530987	2
PT0216	chr7	6573339	39854405	5
PT0216	chr7	39926612	40308432	2
PT0216	chr7	40935881	47958875	1
PT0216	chr7	47960059	55492514	6
PT0216	chr7	55811482	56814006	20
PT0216	chr7	56815840	58091603	8
PT0216	chr7	60993073	72864066	5
PT0216	chr7	72867751	152273771	3
PT0216	chr7	152273846	152403377	12
PT0216	chr7	152403457	159307223	4
PT0216	chr8	213553	5505517	4
PT0216	chr8	5759520	5989468	20
PT0216	chr8	6042157	12129353	0
PT0216	chr8	12132227	12582986	4
PT0216	chr8	12633121	28067687	0
PT0216	chr8	28299889	40418872	4
PT0216	chr8	40486348	41650649	6
PT0216	chr8	41652741	42719453	4
PT0216	chr8	42724168	43875554	8
PT0216	chr8	45952307	52556451	8
PT0216	chr8	52572336	54116342	10
PT0216	chr8	54191753	68060917	6
PT0216	chr8	68064380	69129544	6
PT0216	chr8	69129576	73387550	5
PT0216	chr8	73913369	74117150	8
PT0216	chr8	74214062	98123559	8
PT0216	chr8	98146857	100137674	6
PT0216	chr8	100213053	108128364	6
PT0216	chr8	108154280	109441235	20
PT0216	chr8	109442091	115686959	8
PT0216	chr8	116094683	122558852	6
PT0216	chr8	122712145	123437034	6
PT0216	chr8	123452626	133719985	6
PT0216	chr8	133758875	135630868	6
PT0216	chr8	135630936	145066603	2
PT0216	chr9	11720	9476935	2
PT0216	chr9	9818644	32573219	2
PT0216	chr9	32579920	38350883	0
PT0216	chr9	38395931	43085063	2
PT0216	chr9	61192774	138219529	1
PT0216	chr10	47876	34966173	4
PT0216	chr10	35029365	39986522	8
PT0216	chr10	41858469	42695688	20
PT0216	chr10	42702065	68975703	2
PT0216	chr10	68982436	72341342	1
PT0216	chr10	72344856	125211147	2
PT0216	chr10	125211636	125742957	4
PT0216	chr10	125747479	133689343	4
PT0216	chr11	133695	4210595	1
PT0216	chr11	4210673	20462202	4
PT0216	chr11	20493791	47754400	4
PT0216	chr11	47787683	50513000	10
PT0216	chr11	54604163	63000641	6
PT0216	chr11	63128863	64186344	4
PT0216	chr11	64304568	67066781	2
PT0216	chr11	67086198	67392255	4
PT0216	chr11	67418570	89714207	4
PT0216	chr11	89742884	90170333	20
PT0216	chr11	90223160	97253091	6
PT0216	chr11	97571376	98874588	20
PT0216	chr11	99180254	100965478	10
PT0216	chr11	100968036	103457308	16
PT0216	chr11	103624503	111357325	8
PT0216	chr11	111358613	118713789	3
PT0216	chr11	118721886	120052943	1
PT0216	chr11	120115309	134381883	3
PT0216	chr12	184347	34165416	1
PT0216	chr12	37785214	40367527	6
PT0216	chr12	40393583	43492402	2
PT0216	chr12	43502033	43755320	12
PT0216	chr12	43770886	57824144	0
PT0216	chr12	58288797	100624236	2
PT0216	chr12	100624383	133231689	0
PT0216	chr13	16231736	17352635	0
PT0216	chr13	18171311	18207355	16
PT0216	chr13	18207455	24251913	3
PT0216	chr13	24274198	44959332	2
PT0216	chr13	44965890	63746877	2
PT0216	chr13	63876795	101987894	2
PT0216	chr13	102007023	102604620	8
PT0216	chr13	102618856	114325924	2
PT0216	chr14	16103532	16103597	0
PT0216	chr14	18289828	19668491	5
PT0216	chr14	19668573	44566080	3
PT0216	chr14	44687951	46017501	20
PT0216	chr14	46017583	64779322	4
PT0216	chr14	64779424	106872889	2
PT0216	chr15	19027687	41263051	3
PT0216	chr15	41272195	101976613	2
PT0216	chr16	13365	16660	8
PT0216	chr16	17254	5725074	2
PT0216	chr16	5755326	7507779	10
PT0216	chr16	7520203	31414744	4
PT0216	chr16	31417751	34061078	6
PT0216	chr16	34085211	34099260	20
PT0216	chr16	34266193	36100704	8
PT0216	chr16	46386441	46401607	0
PT0216	chr16	46604595	90106346	2
PT0216	chr17	172420	21416729	2
PT0216	chr17	21416885	23016484	6
PT0216	chr17	25074523	27280695	6
PT0216	chr17	27301794	39687428	4
PT0216	chr17	39697876	39739718	20
PT0216	chr17	39766006	43246656	2
PT0216	chr17	43359210	50540468	3
PT0216	chr17	50541911	73350190	7
PT0216	chr17	73357846	82939339	3
PT0216	chr18	49490	15371320	5
PT0216	chr18	20966935	80255032	4
PT0216	chr19	71178	8915150	1
PT0216	chr19	8917697	9801100	7
PT0216	chr19	9848202	11739038	1
PT0216	chr19	11772140	12425765	8
PT0216	chr19	12425910	19654460	2
PT0216	chr19	19691243	24364591	8
PT0216	chr19	27635196	36916115	4
PT0216	chr19	36934338	37952997	12
PT0216	chr19	38130833	50548932	2
PT0216	chr19	50592374	51081486	6
PT0216	chr19	51081659	53772612	8
PT0216	chr19	53784777	55565665	0
PT0216	chr19	55577987	58517792	7
PT0216	chr20	101498	26126588	4
PT0216	chr20	28560028	31274100	8
PT0216	chr20	31274572	49066356	4
PT0216	chr20	49067093	49114691	10
PT0216	chr20	49123018	64073787	4
PT0216	chr21	5034244	13052061	4
PT0216	chr21	13238671	21432354	8
PT0216	chr21	21466563	46630476	2
PT0216	chr22	10673872	12641153	4
PT0216	chr22	15528179	17533086	7
PT0216	chr22	17538820	50784338	1
PT0289	chr1	16709	6651086	2
PT0289	chr1	6671527	6893067	6
PT0289	chr1	6893615	16550749	3
PT0289	chr1	16565410	16590214	3
PT0289	chr1	16592419	31915900	3
PT0289	chr1	31946146	32966184	4
PT0289	chr1	33053129	49846528	3
PT0289	chr1	49902438	53014180	4
PT0289	chr1	53047765	60957509	3
PT0289	chr1	61018470	61626342	8
PT0289	chr1	61683565	121436587	3
PT0289	chr1	123175939	124741416	19
PT0289	chr1	125180490	143498942	11
PT0289	chr1	143499027	155061442	3
PT0289	chr1	155064057	155880113	2
PT0289	chr1	155900625	163904551	3
PT0289	chr1	163977000	164495156	0
PT0289	chr1	164563088	184884505	3
PT0289	chr1	184926451	185056609	16
PT0289	chr1	185250950	200752973	3
PT0289	chr1	200854980	248911607	3
PT0289	chr2	127115	69936902	3
PT0289	chr2	70020456	70138988	20
PT0289	chr2	70150521	71589873	3
PT0289	chr2	71598878	91963698	3
PT0289	chr2	94190317	99439044	3
PT0289	chr2	99444050	101708003	3
PT0289	chr2	101762282	123077700	3
PT0289	chr2	123240631	123950396	6
PT0289	chr2	123972169	134345171	3
PT0289	chr2	134696037	136363235	4
PT0289	chr2	136370553	186694233	3
PT0289	chr2	186748044	187419160	5
PT0289	chr2	187465410	192192011	5
PT0289	chr2	192218036	197618118	4
PT0289	chr2	197644227	201880331	3
PT0289	chr2	202034585	203911698	5
PT0289	chr2	203959560	230058932	3
PT0289	chr2	230170859	241768062	3
PT0289	chr3	197664	15796277	3
PT0289	chr3	15852561	15915781	3
PT0289	chr3	15953861	37882233	3
PT0289	chr3	38039540	48694528	3
PT0289	chr3	48940470	49064612	0
PT0289	chr3	49124227	90234801	3
PT0289	chr3	91483878	97812835	4
PT0289	chr3	97822174	98660327	3
PT0289	chr3	98660573	136586687	3
PT0289	chr3	136714442	172329143	3
PT0289	chr3	172504974	179207791	4
PT0289	chr3	179329621	198036087	3
PT0289	chr4	295424	5689175	3
PT0289	chr4	5692585	5729227	5
PT0289	chr4	5745404	10584760	3
PT0289	chr4	10654814	11669631	4
PT0289	chr4	11717842	49090659	3
PT0289	chr4	49103622	49711665	9
PT0289	chr4	51839551	76803624	3
PT0289	chr4	76857710	78007044	4
PT0289	chr4	78255510	122615935	3
PT0289	chr4	122907379	190179679	3
PT0289	chr5	163151	45684650	2
PT0289	chr5	49601526	51101719	5
PT0289	chr5	51123815	100390241	2
PT0289	chr5	100390242	109589392	6
PT0289	chr5	109690770	160137684	2
PT0289	chr5	160186363	168035460	4
PT0289	chr5	168126667	171213823	4
PT0289	chr5	171222675	173972576	4
PT0289	chr5	173982726	174882207	4
PT0289	chr5	174922725	175149264	10
PT0289	chr5	175201141	178241206	4
PT0289	chr5	178242412	181173297	4
PT0289	chr5	181209416	181282742	10
PT0289	chr6	147404	13711047	4
PT0289	chr6	13711208	15408190	4
PT0289	chr6	15425266	18492062	4
PT0289	chr6	18557412	24768929	4
PT0289	chr6	24806387	26509154	6
PT0289	chr6	26566089	27449715	6
PT0289	chr6	27465250	37022408	4
PT0289	chr6	37053245	38547323	4
PT0289	chr6	38580587	41341960	4
PT0289	chr6	41399632	41912334	4
PT0289	chr6	42007584	42704696	4
PT0289	chr6	42729548	43031474	4
PT0289	chr6	43046560	43224531	4
PT0289	chr6	43225428	43688636	4
PT0289	chr6	43777370	44403977	4
PT0289	chr6	44404219	45168037	6
PT0289	chr6	45173624	45523016	6
PT0289	chr6	45523522	47901994	4
PT0289	chr6	47956495	55761320	4
PT0289	chr6	55966813	56016302	20
PT0289	chr6	56027752	56642337	4
PT0289	chr6	56740160	56943461	20
PT0289	chr6	56958217	60855642	4
PT0289	chr6	61122261	74255058	4
PT0289	chr6	74286581	75722451	6
PT0289	chr6	75741574	106993108	4
PT0289	chr6	107029484	108728305	4
PT0289	chr6	108728358	110645808	4
PT0289	chr6	110646582	111342375	4
PT0289	chr6	111343820	113684087	4
PT0289	chr6	113701472	114003160	13
PT0289	chr6	114057806	116647350	6
PT0289	chr6	116652019	116938012	4
PT0289	chr6	116938022	136292017	4
PT0289	chr6	136324421	139489749	4
PT0289	chr6	139492234	141031445	10
PT0289	chr6	141151504	147359223	4
PT0289	chr6	147372704	148442269	4
PT0289	chr6	148474336	149177945	4
PT0289	chr6	149177983	149627155	4
PT0289	chr6	149632845	153456030	5
PT0289	chr6	153467531	154078873	4
PT0289	chr6	154090869	159990933	4
PT0289	chr6	160024461	160863863	4
PT0289	chr6	160991894	166097860	4
PT0289	chr6	166180900	168300709	4
PT0289	chr6	168655211	170561961	2
PT0289	chr7	246436	4268730	4
PT0289	chr7	4272479	4749187	8
PT0289	chr7	4749255	5513676	4
PT0289	chr7	5515980	5873085	8
PT0289	chr7	5878559	6983429	5
PT0289	chr7	6985341	11395855	6
PT0289	chr7	11401731	12688864	6
PT0289	chr7	12733836	20249766	8
PT0289	chr7	20249867	24871738	6
PT0289	chr7	24944340	28807223	6
PT0289	chr7	28809588	38830108	6
PT0289	chr7	38843446	43355719	6
PT0289	chr7	43397796	58091509	5
PT0289	chr7	60993128	64718471	4
PT0289	chr7	64774923	66017846	4
PT0289	chr7	66076198	73342785	4
PT0289	chr7	73370605	73709210	4
PT0289	chr7	73731444	93281922	6
PT0289	chr7	93399619	95434956	8
PT0289	chr7	95442638	95484310	0
PT0289	chr7	95537892	98924999	6
PT0289	chr7	99007636	99599553	4
PT0289	chr7	99610253	99987527	5
PT0289	chr7	100032815	100623008	6
PT0289	chr7	100627408	101207716	3
PT0289	chr7	101309400	105460189	6
PT0289	chr7	105462350	122504672	6
PT0289	chr7	122528053	123384107	6
PT0289	chr7	123420885	129717458	4
PT0289	chr7	129733936	132130359	6
PT0289	chr7	132130461	132229413	6
PT0289	chr7	132303500	134447700	6
PT0289	chr7	134449383	135444838	5
PT0289	chr7	135475971	141583868	6
PT0289	chr7	141606011	144647135	5
PT0289	chr7	144664080	149227474	4
PT0289	chr7	149244572	149555294	4
PT0289	chr7	149619971	149826188	4
PT0289	chr7	149831040	150387525	6
PT0289	chr7	150397988	151381633	5
PT0289	chr7	151381768	152721991	5
PT0289	chr7	152739264	159274677	3
PT0289	chr8	213602	12121949	4
PT0289	chr8	12123489	12572162	4
PT0289	chr8	12573743	18025891	4
PT0289	chr8	18027462	43672991	4
PT0289	chr8	45952307	66496356	5
PT0289	chr8	66603541	67672104	6
PT0289	chr8	67721444	69705333	4
PT0289	chr8	69710279	130748496	5
PT0289	chr8	130800653	133475560	6
PT0289	chr8	133501449	133756901	0
PT0289	chr8	133792972	144532459	3
PT0289	chr8	144537628	145059697	5
PT0289	chr9	12667	792183	6
PT0289	chr9	792186	831621	20
PT0289	chr9	844947	1950944	7
PT0289	chr9	1990064	3344954	6
PT0289	chr9	3370121	3476001	20
PT0289	chr9	3688604	4285986	8
PT0289	chr9	4354170	4614236	6
PT0289	chr9	4646363	6014225	6
PT0289	chr9	6031223	6803504	6
PT0289	chr9	6832677	8690320	6
PT0289	chr9	8726882	21816759	3
PT0289	chr9	21818311	22748114	2
PT0289	chr9	22748136	40998481	3
PT0289	chr9	40998495	42400928	2
PT0289	chr9	42411471	43242683	3
PT0289	chr9	61194086	68392523	3
PT0289	chr9	68499396	129612399	3
PT0289	chr9	129640839	138141356	2
PT0289	chr9	138141408	138219529	2
PT0289	chr10	48005	39508290	2
PT0289	chr10	41725598	63190809	2
PT0289	chr10	63226785	63847991	3
PT0289	chr10	63902544	133689423	2
PT0289	chr11	180225	1099089	3
PT0289	chr11	1161648	1471215	1
PT0289	chr11	1477229	9349303	3
PT0289	chr11	9365140	9527166	7
PT0289	chr11	9548081	46382099	3
PT0289	chr11	46441288	46611307	20
PT0289	chr11	46664710	50614931	3
PT0289	chr11	54635659	57570179	2
PT0289	chr11	57570237	61790396	3
PT0289	chr11	61863810	67930303	2
PT0289	chr11	67931761	71579534	2
PT0289	chr11	71579624	134618269	2
PT0289	chr12	196088	31708826	3
PT0289	chr12	31727999	32555855	4
PT0289	chr12	32562566	33385244	3
PT0289	chr12	37813944	39578166	4
PT0289	chr12	39617061	50352080	3
PT0289	chr12	50418165	51118324	2
PT0289	chr12	51191521	53335708	3
PT0289	chr12	53350199	54459993	4
PT0289	chr12	54462574	76472620	3
PT0289	chr12	76567279	76801178	20
PT0289	chr12	76807374	120537331	3
PT0289	chr12	120539578	133231689	3
PT0289	chr13	18174070	18178016	2
PT0289	chr13	18178089	94083398	2
PT0289	chr13	94286531	114299067	2
PT0289	chr14	18330642	21328625	4
PT0289	chr14	21387245	21567625	4
PT0289	chr14	21570431	22575102	6
PT0289	chr14	22609235	22829859	6
PT0289	chr14	22829926	24322474	5
PT0289	chr14	24328079	24342827	4
PT0289	chr14	24374414	24845246	6
PT0289	chr14	24930866	32504675	6
PT0289	chr14	32577265	32927211	7
PT0289	chr14	32939249	33439834	19
PT0289	chr14	33439842	49420842	6
PT0289	chr14	49438718	49635373	5
PT0289	chr14	49635410	50042932	11
PT0289	chr14	50055285	51841596	5
PT0289	chr14	51853929	59575800	6
PT0289	chr14	59576854	60818634	7
PT0289	chr14	60826606	63888972	6
PT0289	chr14	63909267	64233098	4
PT0289	chr14	64299623	64715915	4
PT0289	chr14	64723256	65101497	4
PT0289	chr14	65108509	65451175	16
PT0289	chr14	65488022	65830408	4
PT0289	chr14	66226688	67348446	20
PT0289	chr14	67412000	67864720	4
PT0289	chr14	67879443	68323727	10
PT0289	chr14	68339008	74603790	4
PT0289	chr14	74608169	75271666	8
PT0289	chr14	75278923	77476163	5
PT0289	chr14	77481056	82738812	6
PT0289	chr14	82740891	96466792	5
PT0289	chr14	96518657	103670057	4
PT0289	chr14	103670296	105246519	3
PT0289	chr14	105247543	106750764	4
PT0289	chr15	19899914	22427648	2
PT0289	chr15	22465257	22737232	11
PT0289	chr15	22737244	25548262	4
PT0289	chr15	25548342	28228566	2
PT0289	chr15	28641584	67890105	2
PT0289	chr15	67998608	68735588	4
PT0289	chr15	68774732	68893343	10
PT0289	chr15	68946106	70060736	4
PT0289	chr15	70065978	70803864	5
PT0289	chr15	70824639	76169945	4
PT0289	chr15	76230684	77454194	6
PT0289	chr15	77518890	84993240	4
PT0289	chr15	84995457	85668927	4
PT0289	chr15	85668940	90292092	4
PT0289	chr15	90361539	90858901	4
PT0289	chr15	90877710	99175297	4
PT0289	chr15	99234619	99517833	4
PT0289	chr15	99561487	101975917	4
PT0289	chr16	16888	11450817	2
PT0289	chr16	11491653	33936154	3
PT0289	chr16	34098175	36100817	8
PT0289	chr16	46386425	46401571	20
PT0289	chr16	46467805	87305672	2
PT0289	chr16	87310123	90095008	2
PT0289	chr17	172420	864156	2
PT0289	chr17	877376	1459733	4
PT0289	chr17	1483781	4818213	3
PT0289	chr17	4825309	4961503	4
PT0289	chr17	4970668	16952564	3
PT0289	chr17	17040565	17421309	4
PT0289	chr17	17491297	21295771	2
PT0289	chr17	21295924	21416729	1
PT0289	chr17	21614474	22208206	2
PT0289	chr17	25389878	26939327	12
PT0289	chr17	26963326	69526778	3
PT0289	chr17	69564017	73316316	2
PT0289	chr17	73348529	82911674	3
PT0289	chr18	47738	108408	7
PT0289	chr18	108411	112310	5
PT0289	chr18	613020	13884567	2
PT0289	chr18	14011765	14011839	20
PT0289	chr18	14073550	15197295	2
PT0289	chr18	21385994	79970272	2
PT0289	chr19	282875	4789925	2
PT0289	chr19	4797659	4812819	12
PT0289	chr19	4816148	9725018	2
PT0289	chr19	9752502	10118845	4
PT0289	chr19	10128003	10283824	2
PT0289	chr19	10291493	12145543	4
PT0289	chr19	12190189	12430004	2
PT0289	chr19	12430400	13772285	4
PT0289	chr19	13786261	14383670	4
PT0289	chr19	14396179	16235365	2
PT0289	chr19	16274139	16350834	4
PT0289	chr19	16377094	19071163	4
PT0289	chr19	19117665	19599038	2
PT0289	chr19	19630483	24364591	4
PT0289	chr19	27638482	36626546	3
PT0289	chr19	36688501	36925120	2
PT0289	chr19	36936977	38733773	2
PT0289	chr19	38736073	38789115	4
PT0289	chr19	38790900	42865130	3
PT0289	chr19	42866879	42869249	2
PT0289	chr19	42878216	43372849	2
PT0289	chr19	43373607	45960879	4
PT0289	chr19	46008359	46602347	4
PT0289	chr19	46613602	47093845	4
PT0289	chr19	47124503	47223050	6
PT0289	chr19	47258389	49470527	4
PT0289	chr19	49480256	49611690	4
PT0289	chr19	49621406	55112438	2
PT0289	chr19	55123340	55155653	3
PT0289	chr19	55155935	58599150	2
PT0289	chr20	96321	26149613	3
PT0289	chr20	28588753	45447909	3
PT0289	chr20	45469682	46437646	3
PT0289	chr20	46463925	56236605	3
PT0289	chr20	56437098	64086577	2
PT0289	chr21	5218160	13052061	2
PT0289	chr21	13372190	14915856	4
PT0289	chr21	15404122	29383571	4
PT0289	chr21	29588811	39263128	4
PT0289	chr21	39269932	43066423	4
PT0289	chr21	43262563	43725555	4
PT0289	chr21	43732501	46257020	2
PT0289	chr21	46298738	46547064	2
PT0289	chr22	10678964	12637190	4
PT0289	chr22	15522715	17209540	2
PT0289	chr22	17225203	17689586	4
PT0289	chr22	17790697	21680552	4
PT0289	chr22	21804818	22157643	4
PT0289	chr22	22203913	24183081	3
PT0289	chr22	24183189	24799592	4
PT0289	chr22	24850145	28235912	4
PT0289	chr22	28343311	28824442	4
PT0289	chr22	28973410	32370940	4
PT0289	chr22	32376924	32442538	4
PT0289	chr22	32445516	36508207	4
PT0289	chr22	36516677	37519093	4
PT0289	chr22	37532271	37655386	6
PT0289	chr22	37686365	39707929	4
PT0289	chr22	39829587	40270622	4
PT0289	chr22	40273644	40436497	5
PT0289	chr22	40439894	41232136	4
PT0289	chr22	41374107	42375476	4
PT0289	chr22	42387064	50074085	4
PT0289	chr22	50074188	50720379	4
PT0502	chr1	14464	940941	5
PT0502	chr1	941119	964906	2
PT0502	chr1	966923	1014228	2
PT0502	chr1	1020217	1487887	2
PT0502	chr1	1489442	1951842	2
PT0502	chr1	1955580	1991778	2
PT0502	chr1	1992710	2099011	2
PT0502	chr1	2102583	2156118	2
PT0502	chr1	2162201	2371004	2
PT0502	chr1	2374713	2430581	3
PT0502	chr1	2836636	2995062	3
PT0502	chr1	3021701	3787146	2
PT0502	chr1	3793973	3812748	18
PT0502	chr1	3815539	3836572	11
PT0502	chr1	3839224	5848162	2
PT0502	chr1	5848673	5927636	4
PT0502	chr1	5935568	6056337	3
PT0502	chr1	6085305	6115027	2
PT0502	chr1	6118339	6133037	1
PT0502	chr1	6134964	6155676	2
PT0502	chr1	6158803	6611299	2
PT0502	chr1	6619788	6635742	17
PT0502	chr1	6638537	7724523	2
PT0502	chr1	7724598	7752338	2
PT0502	chr1	7755061	7784845	2
PT0502	chr1	7785635	7969450	2
PT0502	chr1	7972403	8942369	2
PT0502	chr1	8942413	9038683	2
PT0502	chr1	9048259	9144098	2
PT0502	chr1	9207868	9356688	2
PT0502	chr1	9361255	9596788	2
PT0502	chr1	9598407	9646040	2
PT0502	chr1	9646052	11018090	2
PT0502	chr1	11018623	11263844	2
PT0502	chr1	11270564	11500733	2
PT0502	chr1	11501107	11536705	2
PT0502	chr1	11536774	12764977	2
PT0502	chr1	12793254	13320119	3
PT0502	chr1	13323183	13389590	2
PT0502	chr1	13389694	13392142	11
PT0502	chr1	13396600	15315825	2
PT0502	chr1	15324566	15397347	2
PT0502	chr1	15409932	15805161	2
PT0502	chr1	15807343	16208667	2
PT0502	chr1	16214812	16543440	2
PT0502	chr1	16549068	16592400	4
PT0502	chr1	16592485	17005181	3
PT0502	chr1	17005849	17040941	2
PT0502	chr1	17044657	17096115	2
PT0502	chr1	17096149	17294938	2
PT0502	chr1	17331039	17336412	2
PT0502	chr1	17337435	17399374	2
PT0502	chr1	17399390	18456586	2
PT0502	chr1	18480845	18501349	5
PT0502	chr1	18501363	18789025	3
PT0502	chr1	18827735	18879178	2
PT0502	chr1	18885438	19056437	2
PT0502	chr1	19074911	19264958	2
PT0502	chr1	19268643	19326380	2
PT0502	chr1	19327456	20635577	2
PT0502	chr1	20635656	20717668	2
PT0502	chr1	20727839	21231122	2
PT0502	chr1	21233760	21257480	2
PT0502	chr1	21264597	21398445	2
PT0502	chr1	21415554	21483031	2
PT0502	chr1	21487635	21562974	3
PT0502	chr1	21568242	21576687	2
PT0502	chr1	21576795	21750212	2
PT0502	chr1	21767895	22449089	2
PT0502	chr1	22482845	22526222	2
PT0502	chr1	22549252	23864211	2
PT0502	chr1	23865710	23875430	2
PT0502	chr1	23880449	24026335	2
PT0502	chr1	24061231	24095460	2
PT0502	chr1	24100577	24298028	2
PT0502	chr1	24315269	24441974	3
PT0502	chr1	24480904	25506959	2
PT0502	chr1	25561034	25566752	7
PT0502	chr1	25593080	26133411	2
PT0502	chr1	26161449	26376447	2
PT0502	chr1	26384677	28215775	2
PT0502	chr1	28215812	28307561	2
PT0502	chr1	28307608	29270851	2
PT0502	chr1	29273444	29340384	2
PT0502	chr1	29341299	30645322	3
PT0502	chr1	30691641	30742517	2
PT0502	chr1	30784930	33310267	2
PT0502	chr1	33324895	33375257	2
PT0502	chr1	33376653	34867325	2
PT0502	chr1	34869233	35662356	2
PT0502	chr1	35680213	37612667	2
PT0502	chr1	37612958	37731169	2
PT0502	chr1	37731213	39226584	2
PT0502	chr1	39254140	39370145	2
PT0502	chr1	39374846	39413390	1
PT0502	chr1	39413694	39581225	2
PT0502	chr1	39582431	43120258	2
PT0502	chr1	43145239	43234793	2
PT0502	chr1	43249678	44065079	2
PT0502	chr1	44095147	44412877	2
PT0502	chr1	44434432	44746196	2
PT0502	chr1	44750366	44897320	2
PT0502	chr1	44914919	44987320	2
PT0502	chr1	44987493	45020600	2
PT0502	chr1	45030467	45995099	2
PT0502	chr1	45995116	46062927	2
PT0502	chr1	46072729	47023738	2
PT0502	chr1	47030150	47219897	2
PT0502	chr1	47220302	52343503	2
PT0502	chr1	52344721	52389375	5
PT0502	chr1	52392427	52979471	2
PT0502	chr1	52987968	53142461	2
PT0502	chr1	53157797	54699618	2
PT0502	chr1	54715730	54741543	2
PT0502	chr1	54753078	54948962	2
PT0502	chr1	54980991	55223482	2
PT0502	chr1	55227154	56788778	2
PT0502	chr1	56789024	57214685	2
PT0502	chr1	57214715	58588227	2
PT0502	chr1	58594202	58665639	3
PT0502	chr1	58669658	62192229	2
PT0502	chr1	62192244	62274777	2
PT0502	chr1	62276515	63402876	2
PT0502	chr1	63406210	63661797	2
PT0502	chr1	63677387	65302773	2
PT0502	chr1	65364925	65469811	2
PT0502	chr1	65474815	66900360	2
PT0502	chr1	66918956	67125977	2
PT0502	chr1	67128636	75731063	2
PT0502	chr1	75732751	75789928	2
PT0502	chr1	75795485	75897820	2
PT0502	chr1	75900390	78568787	2
PT0502	chr1	78628271	79055860	2
PT0502	chr1	79056103	84150688	2
PT0502	chr1	84175621	86482486	2
PT0502	chr1	86512406	88986413	2
PT0502	chr1	89009135	89289988	2
PT0502	chr1	89327970	102933778	2
PT0502	chr1	102938828	103086637	2
PT0502	chr1	103086675	107413261	2
PT0502	chr1	107418537	108806977	2
PT0502	chr1	108806991	108834915	2
PT0502	chr1	108853332	109155427	2
PT0502	chr1	109161903	109298296	2
PT0502	chr1	109307079	109594923	2
PT0502	chr1	109602003	109761309	2
PT0502	chr1	109799382	110400038	2
PT0502	chr1	110407098	110518440	2
PT0502	chr1	110523312	111172065	2
PT0502	chr1	111198566	111351336	2
PT0502	chr1	111354126	111411292	1
PT0502	chr1	111414623	111502841	2
PT0502	chr1	111508857	116020356	2
PT0502	chr1	116031685	116167027	2
PT0502	chr1	116218431	116831242	2
PT0502	chr1	116910287	117011799	2
PT0502	chr1	117023716	119357513	2
PT0502	chr1	119380908	119742923	2
PT0502	chr1	119743224	121538224	2
PT0502	chr1	121596807	124967795	20
PT0502	chr1	125015609	125120028	9
PT0502	chr1	125178914	143499027	20
PT0502	chr1	143542096	145827531	3
PT0502	chr1	145837693	147295672	2
PT0502	chr1	147393288	150558574	2
PT0502	chr1	150560366	151800766	2
PT0502	chr1	151817171	152200954	2
PT0502	chr1	152212228	152313891	2
PT0502	chr1	152399482	152533990	1
PT0502	chr1	152566034	152724547	2
PT0502	chr1	152724568	152891643	2
PT0502	chr1	152897287	153056661	5
PT0502	chr1	153062849	153297832	2
PT0502	chr1	153299048	153390629	2
PT0502	chr1	153416405	153600245	1
PT0502	chr1	153614832	153683929	2
PT0502	chr1	153694682	153925617	1
PT0502	chr1	153928673	153958274	2
PT0502	chr1	153958279	154272976	2
PT0502	chr1	154312576	154344942	2
PT0502	chr1	154362858	154992442	2
PT0502	chr1	155011063	155135811	2
PT0502	chr1	155138596	155715476	2
PT0502	chr1	155717113	155785519	2
PT0502	chr1	155790689	155880116	2
PT0502	chr1	155880767	155963211	2
PT0502	chr1	155978215	156126134	2
PT0502	chr1	156126596	156139185	2
PT0502	chr1	156139235	156416995	2
PT0502	chr1	156421503	156527163	2
PT0502	chr1	156528881	156671745	2
PT0502	chr1	156673687	156814469	2
PT0502	chr1	156815825	157277505	2
PT0502	chr1	157371858	157513518	4
PT0502	chr1	157513650	157841795	2
PT0502	chr1	157961431	158078244	1
PT0502	chr1	158087630	158558755	2
PT0502	chr1	158562505	158648690	2
PT0502	chr1	158659958	159351885	2
PT0502	chr1	159355480	159788901	2
PT0502	chr1	159788938	159953685	2
PT0502	chr1	159953919	160048010	2
PT0502	chr1	160092063	160186237	2
PT0502	chr1	160190638	160815089	2
PT0502	chr1	160816880	160889860	2
PT0502	chr1	160933826	161259894	2
PT0502	chr1	161264792	161400711	1
PT0502	chr1	161419170	162383151	2
PT0502	chr1	162402344	165237423	2
PT0502	chr1	165249442	165695599	2
PT0502	chr1	165701941	169553493	2
PT0502	chr1	169597075	170039008	2
PT0502	chr1	170041035	173188402	2
PT0502	chr1	173244438	174952674	2
PT0502	chr1	174989971	175161068	2
PT0502	chr1	175240792	177833171	2
PT0502	chr1	177904198	177967874	2
PT0502	chr1	177992918	179311304	2
PT0502	chr1	179335389	179395256	2
PT0502	chr1	179396429	179908945	2
PT0502	chr1	179913790	180272020	2
PT0502	chr1	180272156	181686542	2
PT0502	chr1	181717080	181791200	2
PT0502	chr1	181791248	182450411	2
PT0502	chr1	182460593	182602142	2
PT0502	chr1	182622774	185953740	2
PT0502	chr1	186015385	186123408	2
PT0502	chr1	186144799	186542015	2
PT0502	chr1	186542166	196715445	2
PT0502	chr1	196726612	197159596	2
PT0502	chr1	197175253	200978311	2
PT0502	chr1	200985058	201400120	2
PT0502	chr1	201410591	201785037	2
PT0502	chr1	201808122	202014114	2
PT0502	chr1	202032982	204968519	2
PT0502	chr1	204973988	205105296	2
PT0502	chr1	205113960	205234218	2
PT0502	chr1	205234225	205384364	2
PT0502	chr1	205386573	205508907	2
PT0502	chr1	205525269	205611188	2
PT0502	chr1	205621815	206374232	2
PT0502	chr1	206430185	206507650	2
PT0502	chr1	206508066	206768036	2
PT0502	chr1	206770888	207115552	2
PT0502	chr1	207135095	207347337	1
PT0502	chr1	207454573	207616743	2
PT0502	chr1	207635818	207671684	2
PT0502	chr1	207677372	207717521	5
PT0502	chr1	207737208	208603757	2
PT0502	chr1	208659921	209573161	3
PT0502	chr1	209605392	209965724	2
PT0502	chr1	209969720	212724320	2
PT0502	chr1	212725518	212888725	2
PT0502	chr1	212894394	214287123	2
PT0502	chr1	214305116	214665958	2
PT0502	chr1	214701862	219953995	2
PT0502	chr1	219969270	220272146	2
PT0502	chr1	220296984	222293787	2
PT0502	chr1	222468754	223496317	2
PT0502	chr1	223545289	223654175	2
PT0502	chr1	223656930	225279248	2
PT0502	chr1	225303107	225567506	2
PT0502	chr1	225583880	225744808	3
PT0502	chr1	225786829	225838705	2
PT0502	chr1	225841533	226317878	2
PT0502	chr1	226327495	226407688	2
PT0502	chr1	226429600	226977367	2
PT0502	chr1	226977661	227011167	2
PT0502	chr1	227018954	227221364	2
PT0502	chr1	227222450	228278602	2
PT0502	chr1	228280268	228358541	2
PT0502	chr1	228365733	229100314	2
PT0502	chr1	229100326	229236428	4
PT0502	chr1	229257881	229427421	2
PT0502	chr1	229432885	236218617	2
PT0502	chr1	236220978	236253621	2
PT0502	chr1	236279219	236793070	2
PT0502	chr1	236795952	236930371	2
PT0502	chr1	236932318	240141688	2
PT0502	chr1	240141944	240207806	9
PT0502	chr1	240207812	247906525	2
PT0502	chr1	247912193	248674406	2
PT0502	chr1	248712611	248870001	1
PT0502	chr2	46408	3708483	2
PT0502	chr2	3782721	9714405	2
PT0502	chr2	9780610	10837459	2
PT0502	chr2	10850714	15373468	2
PT0502	chr2	15374858	15504277	2
PT0502	chr2	15510064	20618895	2
PT0502	chr2	20624056	20789281	2
PT0502	chr2	20808413	24141463	2
PT0502	chr2	24141709	25455115	2
PT0502	chr2	25524139	26024723	2
PT0502	chr2	26028492	26464756	2
PT0502	chr2	26466174	26595153	2
PT0502	chr2	26643666	27127787	2
PT0502	chr2	27128411	27508073	2
PT0502	chr2	27515258	28538454	2
PT0502	chr2	28539114	28643166	2
PT0502	chr2	28647383	29002888	2
PT0502	chr2	29022023	29074202	2
PT0502	chr2	29107725	29226261	2
PT0502	chr2	29226953	29296765	2
PT0502	chr2	29300297	30697828	2
PT0502	chr2	30732662	31388163	2
PT0502	chr2	31388501	37171026	2
PT0502	chr2	37175127	37290902	2
PT0502	chr2	37292556	38789669	2
PT0502	chr2	38798413	38828664	2
PT0502	chr2	38838133	43285637	2
PT0502	chr2	43286897	43982338	2
PT0502	chr2	43987311	46346786	2
PT0502	chr2	46356048	46509234	2
PT0502	chr2	46521932	47426544	2
PT0502	chr2	47429065	47476969	5
PT0502	chr2	47478975	47771018	2
PT0502	chr2	47783419	47820654	2
PT0502	chr2	47821353	48495435	2
PT0502	chr2	48495616	48776484	2
PT0502	chr2	48783962	52561574	3
PT0502	chr2	52564419	52572576	2
PT0502	chr2	52573814	53682747	3
PT0502	chr2	53693794	53975341	2
PT0502	chr2	53977255	55907692	2
PT0502	chr2	55928234	60723626	2
PT0502	chr2	60724068	60796913	2
PT0502	chr2	60799860	68124305	2
PT0502	chr2	68124360	68354705	2
PT0502	chr2	68365183	68395820	2
PT0502	chr2	68447742	68802167	2
PT0502	chr2	68807117	69193314	2
PT0502	chr2	69239366	69772790	2
PT0502	chr2	69788049	69961544	2
PT0502	chr2	69996274	70684316	2
PT0502	chr2	70687913	70964647	2
PT0502	chr2	70969167	71037024	2
PT0502	chr2	71048652	71070852	2
PT0502	chr2	71075149	71107175	2
PT0502	chr2	71130287	71139746	2
PT0502	chr2	71143244	71383294	2
PT0502	chr2	71383926	71682692	2
PT0502	chr2	71686637	73190425	2
PT0502	chr2	73203106	73264555	2
PT0502	chr2	73265756	74824400	2
PT0502	chr2	74826047	74958729	2
PT0502	chr2	74978233	79002566	3
PT0502	chr2	79025903	79527360	2
PT0502	chr2	79597191	84318390	2
PT0502	chr2	84423155	84838509	2
PT0502	chr2	84845051	85311925	2
PT0502	chr2	85315563	85412294	2
PT0502	chr2	85412308	86119638	2
PT0502	chr2	86128188	86195298	2
PT0502	chr2	86198923	89764973	2
PT0502	chr2	89770524	89921875	20
PT0502	chr2	89965123	91974082	3
PT0502	chr2	94190331	95848626	2
PT0502	chr2	95857348	95954125	3
PT0502	chr2	95991419	97005082	2
PT0502	chr2	97028229	97589830	2
PT0502	chr2	97640550	98312466	2
PT0502	chr2	98340549	100259633	2
PT0502	chr2	100280502	100425660	2
PT0502	chr2	100436559	100974124	2
PT0502	chr2	100974842	101059346	2
PT0502	chr2	101062940	101343672	2
PT0502	chr2	101350884	101466931	2
PT0502	chr2	101471018	102118780	2
PT0502	chr2	102157594	102503852	2
PT0502	chr2	102526126	108877217	2
PT0502	chr2	108882541	108923197	2
PT0502	chr2	108931181	111969954	2
PT0502	chr2	111995443	112035606	2
PT0502	chr2	112039846	112724593	2
PT0502	chr2	112729364	113671999	2
PT0502	chr2	113701024	127019877	2
PT0502	chr2	127050650	127570030	2
PT0502	chr2	127580944	127664251	2
PT0502	chr2	127668427	129970845	2
PT0502	chr2	129980005	130213542	2
PT0502	chr2	130214189	131468977	2
PT0502	chr2	131472010	131533597	5
PT0502	chr2	131536498	131826770	2
PT0502	chr2	131827540	131835872	2
PT0502	chr2	131836370	158522969	2
PT0502	chr2	158533250	158703322	2
PT0502	chr2	158739925	159744378	2
PT0502	chr2	159745747	160437837	2
PT0502	chr2	160442953	164674281	2
PT0502	chr2	164687561	164800675	2
PT0502	chr2	164801259	166033435	2
PT0502	chr2	166036278	166058825	2
PT0502	chr2	166093632	166272987	2
PT0502	chr2	166277419	166294780	2
PT0502	chr2	166296993	168634633	2
PT0502	chr2	168644640	168964109	2
PT0502	chr2	169029965	169143452	1
PT0502	chr2	169146922	169318824	2
PT0502	chr2	169336232	170854732	2
PT0502	chr2	170855416	172273481	2
PT0502	chr2	172315268	172511187	2
PT0502	chr2	172517396	174310087	2
PT0502	chr2	174310653	174764293	2
PT0502	chr2	174824878	176016500	2
PT0502	chr2	176080284	176172026	2
PT0502	chr2	176186536	177800453	2
PT0502	chr2	177816720	177824512	2
PT0502	chr2	177845894	178312091	2
PT0502	chr2	178320324	178374139	11
PT0502	chr2	178377877	178457207	2
PT0502	chr2	178458390	178785974	2
PT0502	chr2	178795379	179148800	2
PT0502	chr2	179148857	179878965	2
PT0502	chr2	179888234	179982016	2
PT0502	chr2	179986025	181393905	3
PT0502	chr2	181397142	185714698	2
PT0502	chr2	185745617	185910310	2
PT0502	chr2	185910317	188987970	2
PT0502	chr2	188990541	189053032	4
PT0502	chr2	189087734	195815721	2
PT0502	chr2	195816560	196278745	2
PT0502	chr2	196281385	196975576	2
PT0502	chr2	196998490	197126175	2
PT0502	chr2	197131487	200385965	2
PT0502	chr2	200389233	200668492	2
PT0502	chr2	200781112	201184390	2
PT0502	chr2	201206012	201880331	2
PT0502	chr2	202004092	202066278	1
PT0502	chr2	202074931	202231822	2
PT0502	chr2	202237125	204977524	2
PT0502	chr2	205102835	207167000	2
PT0502	chr2	207175086	207931720	2
PT0502	chr2	207938836	208181440	2
PT0502	chr2	208206953	214718808	2
PT0502	chr2	214729127	214809647	2
PT0502	chr2	214809648	214917517	2
PT0502	chr2	214917519	214968898	2
PT0502	chr2	214972924	215324266	2
PT0502	chr2	215325102	215434828	5
PT0502	chr2	215441103	217750875	2
PT0502	chr2	217755886	217848559	2
PT0502	chr2	217849079	218338886	2
PT0502	chr2	218338908	218404080	2
PT0502	chr2	218414037	218630132	2
PT0502	chr2	218632325	218670841	2
PT0502	chr2	218670856	218727066	2
PT0502	chr2	218737776	218759011	2
PT0502	chr2	218759033	219022127	2
PT0502	chr2	219024300	219055843	2
PT0502	chr2	219101975	219164123	2
PT0502	chr2	219169108	219182671	2
PT0502	chr2	219211659	219290399	2
PT0502	chr2	219296584	219333008	2
PT0502	chr2	219342323	219384595	2
PT0502	chr2	219386486	219451376	2
PT0502	chr2	219462540	219574956	2
PT0502	chr2	219581341	221412246	3
PT0502	chr2	221426182	221445227	2
PT0502	chr2	221494302	227001941	2
PT0502	chr2	227007466	227089883	4
PT0502	chr2	227104311	227858919	2
PT0502	chr2	227870120	227918648	2
PT0502	chr2	227930185	230162908	2
PT0502	chr2	230173117	230542948	2
PT0502	chr2	230550620	230955862	1
PT0502	chr2	230996356	231404949	2
PT0502	chr2	231419798	232311438	2
PT0502	chr2	232334201	232346436	2
PT0502	chr2	232349839	232948790	2
PT0502	chr2	232961237	233177146	2
PT0502	chr2	233186079	233303854	2
PT0502	chr2	233316035	233350824	2
PT0502	chr2	233352044	233669975	2
PT0502	chr2	233673008	233854579	2
PT0502	chr2	233863527	236187997	2
PT0502	chr2	236188087	236218570	2
PT0502	chr2	236235729	237319823	2
PT0502	chr2	237324767	237549041	2
PT0502	chr2	237560689	238001744	2
PT0502	chr2	238003478	238246412	2
PT0502	chr2	238266116	239826165	2
PT0502	chr2	239895122	240115920	2
PT0502	chr2	240126863	240231243	7
PT0502	chr2	240247091	240572669	2
PT0502	chr2	240572911	240680269	2
PT0502	chr2	240682770	241028034	2
PT0502	chr2	241029562	241182976	2
PT0502	chr2	241183834	241186431	1
PT0502	chr2	241186439	241503962	2
PT0502	chr2	241504289	241650052	2
PT0502	chr2	241650822	241779708	2
PT0502	chr3	156287	1268403	2
PT0502	chr3	1278587	1432903	2
PT0502	chr3	1435853	4659662	2
PT0502	chr3	4675127	5034522	2
PT0502	chr3	5044114	8478231	2
PT0502	chr3	8514985	9049467	2
PT0502	chr3	9060714	9898735	2
PT0502	chr3	9902483	9988607	2
PT0502	chr3	9989262	10176831	2
PT0502	chr3	10177824	10372031	2
PT0502	chr3	10375853	12795817	2
PT0502	chr3	12796794	12820109	2
PT0502	chr3	12866498	13318962	2
PT0502	chr3	13319013	13366056	2
PT0502	chr3	13367160	14110194	2
PT0502	chr3	14124780	14178595	2
PT0502	chr3	14205741	16226445	2
PT0502	chr3	16227467	16326614	2
PT0502	chr3	16368403	17167703	2
PT0502	chr3	17201749	19875818	2
PT0502	chr3	19884315	20211758	2
PT0502	chr3	20211761	27347232	2
PT0502	chr3	27379533	27448703	2
PT0502	chr3	27466175	33370204	2
PT0502	chr3	33372976	33462305	2
PT0502	chr3	33462323	36380514	2
PT0502	chr3	36380572	38605049	2
PT0502	chr3	38606151	38925612	2
PT0502	chr3	38954954	39040853	3
PT0502	chr3	39051835	39146691	2
PT0502	chr3	39164571	43006614	2
PT0502	chr3	43006667	43081474	2
PT0502	chr3	43084417	44864864	2
PT0502	chr3	44870763	44901897	2
PT0502	chr3	44902397	45130978	1
PT0502	chr3	45146179	46407900	2
PT0502	chr3	46408090	46551657	2
PT0502	chr3	46572755	47121171	2
PT0502	chr3	47135385	47232562	2
PT0502	chr3	47235478	47523001	2
PT0502	chr3	47537889	48253797	2
PT0502	chr3	48268338	48335786	2
PT0502	chr3	48335876	49082972	2
PT0502	chr3	49082982	49132631	2
PT0502	chr3	49148816	49614304	2
PT0502	chr3	49614715	49911638	2
PT0502	chr3	49914352	50092991	2
PT0502	chr3	50093707	50341371	2
PT0502	chr3	50373143	51978699	2
PT0502	chr3	51985684	52473563	2
PT0502	chr3	52473703	52852589	2
PT0502	chr3	52865543	53103844	1
PT0502	chr3	53105628	53242382	2
PT0502	chr3	53265660	53832255	2
PT0502	chr3	53852885	53891990	2
PT0502	chr3	53905906	57263146	2
PT0502	chr3	57269656	57304335	2
PT0502	chr3	57304426	57373669	2
PT0502	chr3	57377088	57509371	2
PT0502	chr3	57518215	58130647	2
PT0502	chr3	58135899	58258171	2
PT0502	chr3	58261433	58380729	2
PT0502	chr3	58382722	58439190	2
PT0502	chr3	58439282	64409466	2
PT0502	chr3	64409471	64633372	2
PT0502	chr3	64672666	66282312	2
PT0502	chr3	66304487	66385758	2
PT0502	chr3	66401797	75211260	2
PT0502	chr3	75228742	75741912	3
PT0502	chr3	75762159	90507270	2
PT0502	chr3	91303804	97868049	2
PT0502	chr3	97872309	98822789	2
PT0502	chr3	98836624	108048711	2
PT0502	chr3	108218697	108605547	2
PT0502	chr3	108611873	111932514	2
PT0502	chr3	111973846	112422935	2
PT0502	chr3	112438180	114236973	2
PT0502	chr3	114271718	120332997	2
PT0502	chr3	120345657	123091344	2
PT0502	chr3	123091474	123762439	2
PT0502	chr3	123793780	123969913	2
PT0502	chr3	124027566	124658146	2
PT0502	chr3	124658349	124743863	2
PT0502	chr3	124749702	125008607	2
PT0502	chr3	125009628	125029382	9
PT0502	chr3	125034663	126458479	2
PT0502	chr3	126459547	126660809	2
PT0502	chr3	126669793	126959970	2
PT0502	chr3	126988533	127030174	2
PT0502	chr3	127063493	128885619	2
PT0502	chr3	128893816	129038717	2
PT0502	chr3	129072792	129998083	2
PT0502	chr3	130021755	130400912	2
PT0502	chr3	130456071	130701225	2
PT0502	chr3	130703565	130828242	2
PT0502	chr3	130836658	131986625	2
PT0502	chr3	132037505	132815641	2
PT0502	chr3	132862278	133596602	2
PT0502	chr3	133597159	133661182	2
PT0502	chr3	133666513	146354302	2
PT0502	chr3	146361520	146605099	2
PT0502	chr3	146779257	148822057	2
PT0502	chr3	148840660	149178643	2
PT0502	chr3	149184333	151068753	2
PT0502	chr3	151116228	151862421	2
PT0502	chr3	151897168	155137546	2
PT0502	chr3	155148664	158290526	2
PT0502	chr3	158290530	158710503	2
PT0502	chr3	158732176	158734143	2
PT0502	chr3	158795793	164952159	2
PT0502	chr3	164982210	165037876	2
PT0502	chr3	165038485	171576941	2
PT0502	chr3	171582108	171774040	2
PT0502	chr3	171774082	179254616	2
PT0502	chr3	179258803	179265747	2
PT0502	chr3	179265775	180075147	2
PT0502	chr3	180083850	182799574	2
PT0502	chr3	182803339	182914004	2
PT0502	chr3	182924936	183935305	2
PT0502	chr3	183942797	184193677	2
PT0502	chr3	184203194	184276235	2
PT0502	chr3	184276748	184353562	2
PT0502	chr3	184370923	186102364	2
PT0502	chr3	186161447	191261999	2
PT0502	chr3	191262643	191495679	2
PT0502	chr3	191503740	194340918	2
PT0502	chr3	194341097	194367575	7
PT0502	chr3	194389068	194601340	1
PT0502	chr3	194604253	194708996	2
PT0502	chr3	194712636	195558076	2
PT0502	chr3	195572823	195986445	2
PT0502	chr3	195990284	198035752	2
PT0502	chr4	47172	799586	2
PT0502	chr4	843732	1657401	2
PT0502	chr4	1674417	2624269	2
PT0502	chr4	2646521	2959389	2
PT0502	chr4	2970908	3173977	2
PT0502	chr4	3182568	4409439	2
PT0502	chr4	4447259	5426115	2
PT0502	chr4	5426182	5753646	2
PT0502	chr4	5781572	6259646	2
PT0502	chr4	6277320	6609162	2
PT0502	chr4	6614086	7653529	2
PT0502	chr4	7653966	7819000	2
PT0502	chr4	7820807	8171270	2
PT0502	chr4	8174469	8241511	2
PT0502	chr4	8269960	8547595	2
PT0502	chr4	8564214	8619665	2
PT0502	chr4	8619810	9094764	3
PT0502	chr4	9094802	9102134	4
PT0502	chr4	9142377	9155322	2
PT0502	chr4	9155662	9399204	2
PT0502	chr4	9403797	10722771	2
PT0502	chr4	10736059	13632504	2
PT0502	chr4	13669467	16213914	2
PT0502	chr4	16221399	17549564	2
PT0502	chr4	17568006	17706004	2
PT0502	chr4	17707967	25383118	2
PT0502	chr4	25391106	25417661	2
PT0502	chr4	25437519	36117346	2
PT0502	chr4	36121115	36339094	2
PT0502	chr4	36409192	38808094	2
PT0502	chr4	38827542	38952628	2
PT0502	chr4	38967068	39435053	2
PT0502	chr4	39437644	39514116	2
PT0502	chr4	39515958	41524233	2
PT0502	chr4	41524486	41807030	2
PT0502	chr4	41911843	42494469	2
PT0502	chr4	42524694	42657011	2
PT0502	chr4	42657015	44407611	3
PT0502	chr4	44407675	49090659	2
PT0502	chr4	49092061	49157762	20
PT0502	chr4	49157798	49241776	6
PT0502	chr4	49241782	49629248	4
PT0502	chr4	49642639	49711745	13
PT0502	chr4	50556089	52466188	2
PT0502	chr4	52490434	55418434	2
PT0502	chr4	55425312	55479088	2
PT0502	chr4	55480681	56284708	2
PT0502	chr4	56301341	56356260	2
PT0502	chr4	56356369	68744945	2
PT0502	chr4	69035284	70355332	2
PT0502	chr4	70385623	73405919	2
PT0502	chr4	73408586	73588065	2
PT0502	chr4	73700992	75792665	2
PT0502	chr4	75799732	75809105	2
PT0502	chr4	75835448	76089866	2
PT0502	chr4	76098816	76146281	2
PT0502	chr4	76148197	78258247	2
PT0502	chr4	78266746	78536958	2
PT0502	chr4	78538704	83371797	2
PT0502	chr4	83416923	83475980	2
PT0502	chr4	83475996	85586622	2
PT0502	chr4	85607017	86006044	2
PT0502	chr4	86008852	87808463	2
PT0502	chr4	87845856	87893996	2
PT0502	chr4	87899589	99196075	2
PT0502	chr4	99207596	99622588	2
PT0502	chr4	99668231	105365258	2
PT0502	chr4	105386411	106251220	2
PT0502	chr4	106274959	108803576	2
PT0502	chr4	108808280	108942003	2
PT0502	chr4	108975349	109445889	2
PT0502	chr4	109449711	109983346	2
PT0502	chr4	109997106	112357547	2
PT0502	chr4	112358812	112456554	2
PT0502	chr4	112485058	113315683	2
PT0502	chr4	113330594	113363489	2
PT0502	chr4	113370447	118459127	2
PT0502	chr4	118460267	118540129	2
PT0502	chr4	118543024	121797359	2
PT0502	chr4	121800257	121910126	2
PT0502	chr4	121912159	122586281	2
PT0502	chr4	122657695	122743764	2
PT0502	chr4	122767964	143456265	2
PT0502	chr4	143521458	144130744	2
PT0502	chr4	144130787	151209545	2
PT0502	chr4	151255882	152987496	2
PT0502	chr4	152987567	153576189	2
PT0502	chr4	153584929	153659136	2
PT0502	chr4	153689937	154270126	2
PT0502	chr4	154305269	154590745	2
PT0502	chr4	154604338	168138220	2
PT0502	chr4	168162543	168416590	2
PT0502	chr4	168418276	176025865	2
PT0502	chr4	176070953	176150690	2
PT0502	chr4	176152555	183231863	2
PT0502	chr4	183259767	184620241	2
PT0502	chr4	184624875	184788737	2
PT0502	chr4	184792685	186109146	2
PT0502	chr4	186151733	186258056	2
PT0502	chr4	186259582	186584084	2
PT0502	chr4	186590707	186639926	2
PT0502	chr4	186655749	190179986	2
PT0502	chr5	15322	403530	2
PT0502	chr5	404508	965503	2
PT0502	chr5	973607	5138877	2
PT0502	chr5	5140600	5252116	2
PT0502	chr5	5261736	6561315	2
PT0502	chr5	6599827	6652139	2
PT0502	chr5	6654285	7674948	2
PT0502	chr5	7677043	7884028	2
PT0502	chr5	7884147	25871112	2
PT0502	chr5	25885763	25911228	2
PT0502	chr5	25963039	33558038	2
PT0502	chr5	33595891	33666618	2
PT0502	chr5	33666746	34799906	2
PT0502	chr5	34803511	34814795	2
PT0502	chr5	34817026	35629412	2
PT0502	chr5	35643483	36334271	2
PT0502	chr5	36348659	43174892	2
PT0502	chr5	43183210	46381362	2
PT0502	chr5	49599531	49600924	13
PT0502	chr5	49601562	49602145	15
PT0502	chr5	49602160	49657632	19
PT0502	chr5	49657679	49666484	17
PT0502	chr5	50143562	52294748	2
PT0502	chr5	52294918	53238911	2
PT0502	chr5	53267264	54810072	2
PT0502	chr5	55005580	56013400	2
PT0502	chr5	56018233	56868596	2
PT0502	chr5	56872885	56953424	2
PT0502	chr5	56965793	60304414	2
PT0502	chr5	60311344	62420062	2
PT0502	chr5	62425560	71615220	2
PT0502	chr5	71626789	71656679	2
PT0502	chr5	71665566	73777877	2
PT0502	chr5	73780632	73901375	2
PT0502	chr5	73910064	76550819	2
PT0502	chr5	76588909	76658752	2
PT0502	chr5	76670270	78488915	2
PT0502	chr5	78490488	79718169	2
PT0502	chr5	79728899	79791150	2
PT0502	chr5	79793346	80033261	2
PT0502	chr5	80035826	80079901	2
PT0502	chr5	80080154	80282688	2
PT0502	chr5	80300123	80360405	2
PT0502	chr5	80380577	80595643	2
PT0502	chr5	80632948	80679164	2
PT0502	chr5	80711922	81157101	2
PT0502	chr5	81180047	81489192	2
PT0502	chr5	81550810	83383597	2
PT0502	chr5	83537326	83572354	2
PT0502	chr5	83590280	86253869	2
PT0502	chr5	86282375	86402458	2
PT0502	chr5	86465976	90596807	2
PT0502	chr5	90622517	90811291	2
PT0502	chr5	90822090	95693970	2
PT0502	chr5	95708361	95942975	2
PT0502	chr5	96101709	96681452	2
PT0502	chr5	96730948	96783148	2
PT0502	chr5	96784284	113459339	2
PT0502	chr5	113482233	113712413	2
PT0502	chr5	113712452	115259495	2
PT0502	chr5	115268763	116616578	2
PT0502	chr5	116618322	119128848	2
PT0502	chr5	119162207	119395172	2
PT0502	chr5	119413581	128083985	2
PT0502	chr5	128109681	128665478	2
PT0502	chr5	128742632	131967429	2
PT0502	chr5	131976545	133466280	2
PT0502	chr5	133498685	134980735	2
PT0502	chr5	135006605	135446886	2
PT0502	chr5	135451729	135721473	2
PT0502	chr5	135737039	136225370	2
PT0502	chr5	136274954	140639907	2
PT0502	chr5	140644457	140677631	2
PT0502	chr5	140682962	140740643	2
PT0502	chr5	140746552	140967813	2
PT0502	chr5	140985189	141367315	2
PT0502	chr5	141371561	142007955	2
PT0502	chr5	142047260	145981185	2
PT0502	chr5	145997194	146160433	2
PT0502	chr5	146161419	147214754	2
PT0502	chr5	147239643	147348927	2
PT0502	chr5	147349907	148058923	2
PT0502	chr5	148065222	148131303	2
PT0502	chr5	148133963	149178498	2
PT0502	chr5	149183327	149259499	2
PT0502	chr5	149269685	149596608	2
PT0502	chr5	149601265	149628904	2
PT0502	chr5	149649373	149765660	20
PT0502	chr5	149772144	149863387	2
PT0502	chr5	149863718	150093772	2
PT0502	chr5	150105114	150820621	2
PT0502	chr5	150911805	151714815	2
PT0502	chr5	151732296	152350776	2
PT0502	chr5	152392112	152627515	2
PT0502	chr5	152666691	157144712	2
PT0502	chr5	157162388	157499769	2
PT0502	chr5	157500079	157751230	2
PT0502	chr5	157755794	160220368	2
PT0502	chr5	160228315	160281565	2
PT0502	chr5	160288650	160404657	2
PT0502	chr5	160404796	160616064	2
PT0502	chr5	160682819	161671522	2
PT0502	chr5	161686486	161891117	2
PT0502	chr5	161892784	168124578	2
PT0502	chr5	168126667	168248387	2
PT0502	chr5	168248538	169592336	2
PT0502	chr5	169594606	170297763	2
PT0502	chr5	170376447	176869507	2
PT0502	chr5	176878677	176907600	2
PT0502	chr5	176912926	178256609	2
PT0502	chr5	178256904	178288476	2
PT0502	chr5	178300634	179817807	2
PT0502	chr5	179824475	179863845	2
PT0502	chr5	179870031	180886806	2
PT0502	chr5	180887337	181005290	2
PT0502	chr5	181008712	181476258	2
PT0502	chr6	164035	264371	4
PT0502	chr6	292833	350829	3
PT0502	chr6	356417	2649971	2
PT0502	chr6	2679442	3041323	2
PT0502	chr6	3060705	3135005	1
PT0502	chr6	3137960	3298334	2
PT0502	chr6	3298688	4009992	2
PT0502	chr6	4020102	4135028	2
PT0502	chr6	4135616	4696841	3
PT0502	chr6	4702889	5144433	2
PT0502	chr6	5154534	7576135	2
PT0502	chr6	7576846	7634945	2
PT0502	chr6	7637058	10715919	2
PT0502	chr6	10724710	14499255	2
PT0502	chr6	14499266	15424629	2
PT0502	chr6	15425266	15513513	2
PT0502	chr6	15515140	17763414	2
PT0502	chr6	17764048	17893291	2
PT0502	chr6	17922956	24414728	2
PT0502	chr6	24414748	24505126	2
PT0502	chr6	24512996	24792639	2
PT0502	chr6	24797419	24875602	2
PT0502	chr6	24900558	25507356	2
PT0502	chr6	25507396	25669605	2
PT0502	chr6	25693179	33455406	2
PT0502	chr6	33485271	33653366	2
PT0502	chr6	33658940	33670880	2
PT0502	chr6	33671029	33685103	2
PT0502	chr6	33685671	33781054	2
PT0502	chr6	33784168	34163249	2
PT0502	chr6	34190554	34247451	2
PT0502	chr6	34251266	34787347	2
PT0502	chr6	34792177	34864089	2
PT0502	chr6	34870734	36193852	2
PT0502	chr6	36200851	36404888	2
PT0502	chr6	36410051	36742193	1
PT0502	chr6	36745185	36798515	2
PT0502	chr6	36829382	36941095	1
PT0502	chr6	36941940	37045004	2
PT0502	chr6	37052917	38716142	2
PT0502	chr6	38723576	38883893	2
PT0502	chr6	38899994	39048860	2
PT0502	chr6	39056254	39310858	2
PT0502	chr6	39314260	39343575	2
PT0502	chr6	39353887	39881574	2
PT0502	chr6	39883903	39927671	2
PT0502	chr6	39929632	40298853	3
PT0502	chr6	40311768	40733033	2
PT0502	chr6	40809328	41578230	2
PT0502	chr6	41584691	41691566	2
PT0502	chr6	41719278	42580790	2
PT0502	chr6	42644574	42698627	2
PT0502	chr6	42698653	42955701	2
PT0502	chr6	42956303	43144644	2
PT0502	chr6	43148244	43504153	2
PT0502	chr6	43504970	43548491	2
PT0502	chr6	43559032	44217272	2
PT0502	chr6	44217527	44406319	2
PT0502	chr6	44406627	47494865	2
PT0502	chr6	47505471	47718499	2
PT0502	chr6	47759123	49411238	2
PT0502	chr6	49418799	49526528	2
PT0502	chr6	49544131	51623700	2
PT0502	chr6	51647909	52085064	2
PT0502	chr6	52121090	53723183	2
PT0502	chr6	53762025	54117400	1
PT0502	chr6	54121705	54485624	2
PT0502	chr6	54549892	60914084	2
PT0502	chr6	61122239	69975115	2
PT0502	chr6	69990448	70280000	2
PT0502	chr6	70302175	70837668	2
PT0502	chr6	70842339	70956524	2
PT0502	chr6	70971061	73202624	2
PT0502	chr6	73206319	73242654	2
PT0502	chr6	73262982	73780621	2
PT0502	chr6	73781113	73818570	2
PT0502	chr6	73820692	80000709	2
PT0502	chr6	80014439	80168791	2
PT0502	chr6	80171572	83094377	2
PT0502	chr6	83094434	83172021	2
PT0502	chr6	83179051	85446831	2
PT0502	chr6	85471208	85538742	2
PT0502	chr6	85542605	86817689	2
PT0502	chr6	86897014	87607957	2
PT0502	chr6	87618337	106511264	2
PT0502	chr6	106511549	106603344	2
PT0502	chr6	106612934	107993408	2
PT0502	chr6	107993415	108005756	2
PT0502	chr6	108005765	108930828	2
PT0502	chr6	108937081	109032210	3
PT0502	chr6	109032217	110338272	2
PT0502	chr6	110358210	110700932	2
PT0502	chr6	110706638	110911551	2
PT0502	chr6	110923613	112054185	2
PT0502	chr6	112054441	112216296	2
PT0502	chr6	112318102	116414687	2
PT0502	chr6	116431127	117432567	2
PT0502	chr6	117452713	119162043	2
PT0502	chr6	119162051	119201388	2
PT0502	chr6	119224924	121080473	3
PT0502	chr6	121080562	121334246	2
PT0502	chr6	121342057	122214357	3
PT0502	chr6	122273349	123571192	2
PT0502	chr6	123582384	129416174	2
PT0502	chr6	129440967	130184229	2
PT0502	chr6	130187038	132448633	2
PT0502	chr6	132463877	132817194	2
PT0502	chr6	132826926	134965092	2
PT0502	chr6	134965367	135203415	2
PT0502	chr6	135205995	138839108	2
PT0502	chr6	138846442	138952803	2
PT0502	chr6	138970687	143421884	2
PT0502	chr6	143433801	143507188	2
PT0502	chr6	143580196	146726512	2
PT0502	chr6	146728505	146785705	2
PT0502	chr6	146788355	149007613	2
PT0502	chr6	149108310	149535548	2
PT0502	chr6	149537399	149674401	2
PT0502	chr6	149676521	150043291	2
PT0502	chr6	150048942	150931954	2
PT0502	chr6	150934998	150969261	2
PT0502	chr6	150990001	152027891	2
PT0502	chr6	152036096	152251214	2
PT0502	chr6	152251283	155133188	2
PT0502	chr6	155145418	155434840	2
PT0502	chr6	155441987	158713095	2
PT0502	chr6	158718238	158789573	2
PT0502	chr6	158800536	159169889	2
PT0502	chr6	159197365	159526585	2
PT0502	chr6	159526616	159795509	2
PT0502	chr6	159797573	160707585	2
PT0502	chr6	160863678	166146713	2
PT0502	chr6	166158557	166508083	2
PT0502	chr6	166517284	166840719	2
PT0502	chr6	166857972	167396338	2
PT0502	chr6	167437555	167897886	2
PT0502	chr6	167898054	167976273	2
PT0502	chr6	167976288	169114890	2
PT0502	chr6	169217745	169249801	2
PT0502	chr6	169249888	169638439	4
PT0502	chr6	169638600	169689104	2
PT0502	chr6	169697271	170737121	2
PT0502	chr7	246568	535661	2
PT0502	chr7	535850	895196	2
PT0502	chr7	899370	1158100	2
PT0502	chr7	1169067	1401661	2
PT0502	chr7	1434706	1555432	2
PT0502	chr7	1555619	2231227	2
PT0502	chr7	2233301	2275421	2
PT0502	chr7	2277526	5569301	2
PT0502	chr7	5577979	6923974	2
PT0502	chr7	6925793	9099262	2
PT0502	chr7	9101610	10972232	3
PT0502	chr7	10982603	12660253	2
PT0502	chr7	12678108	20363467	2
PT0502	chr7	20366919	20651424	2
PT0502	chr7	20652272	21478862	2
PT0502	chr7	21543345	21818425	2
PT0502	chr7	21843712	22796393	2
PT0502	chr7	22798522	22822573	2
PT0502	chr7	22848236	24702556	2
PT0502	chr7	24702934	24865270	2
PT0502	chr7	24866590	25130584	2
PT0502	chr7	25130671	25228475	2
PT0502	chr7	25237058	27282043	2
PT0502	chr7	27282582	29884605	2
PT0502	chr7	29938545	30711233	2
PT0502	chr7	30750430	30791466	2
PT0502	chr7	30798767	32097915	2
PT0502	chr7	32097969	32237247	4
PT0502	chr7	32237312	32460604	1
PT0502	chr7	32472143	34595989	2
PT0502	chr7	34658310	34849610	2
PT0502	chr7	34877958	36013273	2
PT0502	chr7	36013290	38131100	2
PT0502	chr7	38214322	38534857	2
PT0502	chr7	38612399	39227799	2
PT0502	chr7	39262978	39522101	2
PT0502	chr7	39522133	40179509	2
PT0502	chr7	40180813	40207603	2
PT0502	chr7	40225544	41926868	3
PT0502	chr7	41927058	42063140	2
PT0502	chr7	42078964	43435939	2
PT0502	chr7	43444382	43807004	2
PT0502	chr7	43819781	43858333	1
PT0502	chr7	43876539	44059948	2
PT0502	chr7	44060280	44082095	2
PT0502	chr7	44107886	44140627	2
PT0502	chr7	44142733	47016844	2
PT0502	chr7	47052982	47506949	2
PT0502	chr7	47522716	47695981	2
PT0502	chr7	47723972	47882200	2
PT0502	chr7	47910579	48294679	2
PT0502	chr7	48376295	48506283	4
PT0502	chr7	48569594	49074589	2
PT0502	chr7	49114588	49906569	3
PT0502	chr7	49943752	50674483	2
PT0502	chr7	50699867	59167710	2
PT0502	chr7	60957133	72860062	3
PT0502	chr7	72864024	73682571	2
PT0502	chr7	73682663	73708593	2
PT0502	chr7	73714178	75973092	2
PT0502	chr7	75979356	76064761	2
PT0502	chr7	76068342	76817263	2
PT0502	chr7	76835291	77397143	2
PT0502	chr7	77416111	81611257	2
PT0502	chr7	81706144	81747043	2
PT0502	chr7	81747079	82800823	2
PT0502	chr7	82800837	83155140	2
PT0502	chr7	83162181	83965949	2
PT0502	chr7	83977202	84014371	2
PT0502	chr7	84016381	86327532	2
PT0502	chr7	86525491	87408352	2
PT0502	chr7	87447271	87578939	2
PT0502	chr7	87629119	91977345	2
PT0502	chr7	92001306	92150657	2
PT0502	chr7	92159915	94522919	2
PT0502	chr7	94527422	94665834	2
PT0502	chr7	94684170	98204232	2
PT0502	chr7	98217728	98233833	2
PT0502	chr7	98241484	99816579	2
PT0502	chr7	99838883	100738680	2
PT0502	chr7	100746736	100988980	2
PT0502	chr7	100991195	101051573	2
PT0502	chr7	101052824	101351281	2
PT0502	chr7	101356458	101637952	2
PT0502	chr7	101639724	102092769	3
PT0502	chr7	102097326	103755381	2
PT0502	chr7	103757186	103860716	4
PT0502	chr7	103914673	107962484	2
PT0502	chr7	107972934	108234726	2
PT0502	chr7	108256165	116094506	2
PT0502	chr7	116165197	116257338	2
PT0502	chr7	116288728	123572421	2
PT0502	chr7	123581866	123661886	2
PT0502	chr7	123663423	124695586	2
PT0502	chr7	124729570	125099775	2
PT0502	chr7	125114070	128027586	2
PT0502	chr7	128028716	128400925	2
PT0502	chr7	128411631	128746278	2
PT0502	chr7	128748487	128935528	2
PT0502	chr7	128943053	129113839	2
PT0502	chr7	129126474	129239949	2
PT0502	chr7	129240082	129370389	2
PT0502	chr7	129389550	129534591	2
PT0502	chr7	129544165	130119592	2
PT0502	chr7	130124293	130550642	2
PT0502	chr7	130558568	131473928	2
PT0502	chr7	131505795	131511447	2
PT0502	chr7	131520899	131893216	2
PT0502	chr7	132130359	132229413	2
PT0502	chr7	132231518	134526472	2
PT0502	chr7	134527859	134568517	2
PT0502	chr7	134569277	135306935	2
PT0502	chr7	135325437	137441192	2
PT0502	chr7	137444084	137577194	2
PT0502	chr7	137587354	138583583	2
PT0502	chr7	138594168	138869908	2
PT0502	chr7	138881241	138918536	2
PT0502	chr7	138928189	139013252	3
PT0502	chr7	139019625	139079487	2
PT0502	chr7	139100281	140245494	2
PT0502	chr7	140245498	140352048	2
PT0502	chr7	140352242	140718323	2
PT0502	chr7	140735793	141758596	2
PT0502	chr7	141764114	142868408	2
PT0502	chr7	142868778	143282934	2
PT0502	chr7	143288362	143936204	2
PT0502	chr7	143940064	144395505	2
PT0502	chr7	144397520	144410186	7
PT0502	chr7	144411220	148749188	3
PT0502	chr7	148766768	148833202	2
PT0502	chr7	148833230	149436477	2
PT0502	chr7	149477451	149844441	2
PT0502	chr7	149846180	149928491	2
PT0502	chr7	149939194	150506010	2
PT0502	chr7	150513060	150955331	2
PT0502	chr7	150957967	151557490	2
PT0502	chr7	151576732	152192271	2
PT0502	chr7	152196590	152273892	2
PT0502	chr7	152282095	154723257	2
PT0502	chr7	154794358	154968956	2
PT0502	chr7	154990267	157515362	2
PT0502	chr7	157515416	157637174	2
PT0502	chr7	157656236	158137214	2
PT0502	chr7	158166814	158487897	2
PT0502	chr7	158487943	158627916	2
PT0502	chr7	158631816	158665888	2
PT0502	chr7	158669542	158731695	2
PT0502	chr7	158734360	158743774	2
PT0502	chr7	158746421	158843188	2
PT0502	chr7	158848646	158934612	2
PT0502	chr7	158937540	159030940	1
PT0502	chr7	159034723	159195401	2
PT0502	chr7	159201255	159316663	2
PT0502	chr8	210533	3187708	2
PT0502	chr8	3189113	3409387	2
PT0502	chr8	3422046	7149389	2
PT0502	chr8	7297095	8240557	2
PT0502	chr8	8240691	10600232	2
PT0502	chr8	10600270	10616600	2
PT0502	chr8	10620371	11284790	2
PT0502	chr8	11299862	11332026	2
PT0502	chr8	11339978	11478618	2
PT0502	chr8	11546260	12964684	3
PT0502	chr8	13012630	13031488	2
PT0502	chr8	13039909	17201747	2
PT0502	chr8	17210065	19043573	2
PT0502	chr8	19052275	20146153	2
PT0502	chr8	20147789	20214681	2
PT0502	chr8	20216661	21944715	2
PT0502	chr8	21944765	22005040	2
PT0502	chr8	22011771	22036753	2
PT0502	chr8	22046701	22246439	2
PT0502	chr8	22255136	22397351	2
PT0502	chr8	22404116	22425235	7
PT0502	chr8	22426123	22522973	2
PT0502	chr8	22523849	22713600	2
PT0502	chr8	22750389	23024900	1
PT0502	chr8	23028717	23451254	2
PT0502	chr8	23469216	24230412	2
PT0502	chr8	24320137	24508507	2
PT0502	chr8	24613599	25301590	2
PT0502	chr8	25316979	25507762	2
PT0502	chr8	25522218	26418367	2
PT0502	chr8	26429209	27003277	2
PT0502	chr8	27010816	27604964	2
PT0502	chr8	27608798	30238511	2
PT0502	chr8	30240679	30822853	2
PT0502	chr8	30831150	30904244	2
PT0502	chr8	30904286	36846623	2
PT0502	chr8	36909506	37106569	2
PT0502	chr8	37139820	41565082	2
PT0502	chr8	41571669	41734125	2
PT0502	chr8	41744762	43725309	2
PT0502	chr8	46027538	49071464	2
PT0502	chr8	49074671	71999954	2
PT0502	chr8	72022773	72075149	2
PT0502	chr8	72145172	94116613	2
PT0502	chr8	94160175	95566372	2
PT0502	chr8	95566395	98086691	2
PT0502	chr8	98093498	98117279	2
PT0502	chr8	98121907	102202560	2
PT0502	chr8	102212967	102314913	2
PT0502	chr8	102323707	106616420	2
PT0502	chr8	106618308	106770167	2
PT0502	chr8	106772474	109213663	2
PT0502	chr8	109243367	109575665	2
PT0502	chr8	109634665	112209497	2
PT0502	chr8	112228859	112685338	2
PT0502	chr8	112757007	119258898	2
PT0502	chr8	119416518	119832542	2
PT0502	chr8	119848861	123491944	2
PT0502	chr8	123506290	124143408	2
PT0502	chr8	124143465	131908315	2
PT0502	chr8	131908344	132137856	2
PT0502	chr8	132161391	132869606	2
PT0502	chr8	132971813	133337824	2
PT0502	chr8	133411300	134512754	3
PT0502	chr8	134532815	134610397	2
PT0502	chr8	134618074	138098180	3
PT0502	chr8	138137163	138887477	2
PT0502	chr8	138887513	140443750	2
PT0502	chr8	140450819	141146100	2
PT0502	chr8	141150730	141507127	2
PT0502	chr8	141532351	141846468	1
PT0502	chr8	141952687	142786489	2
PT0502	chr8	142786742	143413970	2
PT0502	chr8	143430433	144115537	2
PT0502	chr8	144124893	144236488	2
PT0502	chr8	144244033	144505550	2
PT0502	chr8	144507015	144545827	2
PT0502	chr8	144567801	144817612	2
PT0502	chr8	144829318	144931718	2
PT0502	chr8	144942274	145069021	2
PT0502	chr9	12870	342630	2
PT0502	chr9	370199	449700	2
PT0502	chr9	450060	8162652	2
PT0502	chr9	8198789	13092399	2
PT0502	chr9	13115423	13192025	2
PT0502	chr9	13195261	14629779	2
PT0502	chr9	14649848	14879726	2
PT0502	chr9	14886111	18671689	2
PT0502	chr9	18671831	18928538	2
PT0502	chr9	18930734	18992813	1
PT0502	chr9	19026948	19099461	2
PT0502	chr9	19101678	21092354	2
PT0502	chr9	21166005	21368098	2
PT0502	chr9	21495081	27154329	2
PT0502	chr9	27168435	27330516	2
PT0502	chr9	27342866	30671031	2
PT0502	chr9	30689222	30690075	2
PT0502	chr9	30690114	33004934	2
PT0502	chr9	33026574	33676096	2
PT0502	chr9	33701667	34082899	1
PT0502	chr9	34092432	34681827	2
PT0502	chr9	34704626	39062201	2
PT0502	chr9	39067483	39088549	2
PT0502	chr9	39112650	43254019	3
PT0502	chr9	60741166	76169633	2
PT0502	chr9	76175266	76328040	2
PT0502	chr9	76331443	76666565	3
PT0502	chr9	76692003	76710699	2
PT0502	chr9	76724064	78297433	2
PT0502	chr9	78300476	78328704	2
PT0502	chr9	78349972	83626838	2
PT0502	chr9	83637237	83715990	2
PT0502	chr9	83716413	87553751	2
PT0502	chr9	87561240	87921496	2
PT0502	chr9	87942708	88893430	2
PT0502	chr9	88905945	92470111	2
PT0502	chr9	92474940	92522940	2
PT0502	chr9	92542677	93447409	2
PT0502	chr9	93447661	93889751	2
PT0502	chr9	93913057	95446787	2
PT0502	chr9	95447312	95480702	2
PT0502	chr9	95503755	98134689	2
PT0502	chr9	98138839	98578158	2
PT0502	chr9	98589849	101611015	2
PT0502	chr9	101613256	101671154	2
PT0502	chr9	101682762	104496893	2
PT0502	chr9	104504315	104618115	3
PT0502	chr9	104632338	108853940	2
PT0502	chr9	108855370	109119887	2
PT0502	chr9	109124601	110068792	2
PT0502	chr9	110090202	110176865	2
PT0502	chr9	110182096	110329373	2
PT0502	chr9	110337583	110465816	2
PT0502	chr9	110466481	111416122	2
PT0502	chr9	111440954	113142757	2
PT0502	chr9	113145827	113207143	2
PT0502	chr9	113211340	113291961	1
PT0502	chr9	113320968	113719077	2
PT0502	chr9	113726728	114258393	2
PT0502	chr9	114264301	114424432	2
PT0502	chr9	114511175	114626060	1
PT0502	chr9	114628020	115117135	2
PT0502	chr9	115163948	122516658	2
PT0502	chr9	122535629	122662228	2
PT0502	chr9	122725195	127682640	2
PT0502	chr9	127712028	127817320	2
PT0502	chr9	127820190	128103576	2
PT0502	chr9	128122474	128253000	2
PT0502	chr9	128254181	128366651	2
PT0502	chr9	128371620	128545249	2
PT0502	chr9	128545268	128804669	2
PT0502	chr9	128806084	129142898	2
PT0502	chr9	129144487	130303367	2
PT0502	chr9	130307462	130544794	2
PT0502	chr9	130579659	132854666	2
PT0502	chr9	132854691	132926911	2
PT0502	chr9	132937325	133084734	2
PT0502	chr9	133086422	133263081	2
PT0502	chr9	133265793	133332829	2
PT0502	chr9	133333974	133443210	2
PT0502	chr9	133444646	133594083	2
PT0502	chr9	133604101	133675142	2
PT0502	chr9	133690507	133734193	2
PT0502	chr9	133734229	133758995	1
PT0502	chr9	133764176	133789431	2
PT0502	chr9	133818139	134703897	2
PT0502	chr9	134727124	134750643	2
PT0502	chr9	134750992	134792647	2
PT0502	chr9	134795060	134962909	2
PT0502	chr9	134962963	135219303	2
PT0502	chr9	135325951	135440500	4
PT0502	chr9	135440505	135526249	2
PT0502	chr9	135544542	135815881	2
PT0502	chr9	135843125	136510141	2
PT0502	chr9	136513480	136523808	2
PT0502	chr9	136524925	136721792	2
PT0502	chr9	136722290	136796286	2
PT0502	chr9	136799568	136941910	2
PT0502	chr9	136942242	136953826	2
PT0502	chr9	136965439	137007714	2
PT0502	chr9	137009585	137114447	2
PT0502	chr9	137118223	137161512	2
PT0502	chr9	137169863	137278782	2
PT0502	chr9	137285180	137521573	2
PT0502	chr9	137522316	138108904	2
PT0502	chr9	138114563	138219309	2
PT0502	chr10	47663	85696	4
PT0502	chr10	86211	913746	2
PT0502	chr10	938455	1233656	2
PT0502	chr10	1234514	3102031	2
PT0502	chr10	3103693	3172919	2
PT0502	chr10	3184631	4901466	2
PT0502	chr10	4972453	5233885	2
PT0502	chr10	5235565	5622444	2
PT0502	chr10	5640892	6024499	2
PT0502	chr10	6097518	7457326	2
PT0502	chr10	7457377	7824613	2
PT0502	chr10	7836502	12151636	2
PT0502	chr10	12153882	12177593	2
PT0502	chr10	12181688	17133998	2
PT0502	chr10	17153429	17201765	2
PT0502	chr10	17222179	17874946	2
PT0502	chr10	17879917	19275459	2
PT0502	chr10	19283207	19389673	2
PT0502	chr10	19429272	20796091	2
PT0502	chr10	20808450	20899268	2
PT0502	chr10	20925546	24493930	2
PT0502	chr10	24501464	24555972	7
PT0502	chr10	24557724	29439010	2
PT0502	chr10	29458292	29550869	2
PT0502	chr10	29567812	30365997	2
PT0502	chr10	30366287	30704475	2
PT0502	chr10	30711256	33191126	2
PT0502	chr10	33192550	33263767	2
PT0502	chr10	33269318	34383122	2
PT0502	chr10	34394363	37812181	2
PT0502	chr10	37818988	37838160	13
PT0502	chr10	37851997	39986547	2
PT0502	chr10	41133858	42079919	20
PT0502	chr10	42323106	42465495	4
PT0502	chr10	42470188	42847810	2
PT0502	chr10	42861843	46056565	2
PT0502	chr10	46063201	46358166	2
PT0502	chr10	46369242	46522310	5
PT0502	chr10	46549296	46550723	2
PT0502	chr10	46550822	48688109	2
PT0502	chr10	48731032	48914136	2
PT0502	chr10	48969965	49752163	2
PT0502	chr10	49756603	50020798	2
PT0502	chr10	50028044	50686016	2
PT0502	chr10	50686774	51711396	2
PT0502	chr10	51720441	52098536	5
PT0502	chr10	52110121	62940221	2
PT0502	chr10	62981955	68102238	2
PT0502	chr10	68106900	69781010	2
PT0502	chr10	69802681	70145939	2
PT0502	chr10	70148174	70453561	2
PT0502	chr10	70518348	70605374	2
PT0502	chr10	70609422	71212882	2
PT0502	chr10	71280103	71831809	2
PT0502	chr10	71834253	72005076	3
PT0502	chr10	72006015	72123792	2
PT0502	chr10	72123861	73755462	2
PT0502	chr10	73759564	73914982	2
PT0502	chr10	73920793	74958864	2
PT0502	chr10	74959921	76818595	2
PT0502	chr10	76818722	77108446	2
PT0502	chr10	77127722	79876456	2
PT0502	chr10	79892130	79946568	2
PT0502	chr10	79975541	80509482	2
PT0502	chr10	80527719	84184067	3
PT0502	chr10	84184557	84258704	2
PT0502	chr10	84276187	86637918	2
PT0502	chr10	86654812	86685628	2
PT0502	chr10	86699159	86938910	2
PT0502	chr10	86942633	87024724	2
PT0502	chr10	87027520	88503116	2
PT0502	chr10	88673588	89738869	2
PT0502	chr10	89741106	91374879	2
PT0502	chr10	91460347	92121306	2
PT0502	chr10	92136881	93318624	2
PT0502	chr10	93329017	93748385	2
PT0502	chr10	93748411	94225414	2
PT0502	chr10	94227556	95651923	2
PT0502	chr10	95665321	101544817	2
PT0502	chr10	101579385	101974283	2
PT0502	chr10	101985709	102605451	2
PT0502	chr10	102629978	103111604	2
PT0502	chr10	103142720	103364881	2
PT0502	chr10	103368377	103603532	2
PT0502	chr10	103606572	103710257	2
PT0502	chr10	103724206	104207655	2
PT0502	chr10	104218129	105090008	2
PT0502	chr10	105090022	105171264	2
PT0502	chr10	105199809	112143233	2
PT0502	chr10	112153435	112464743	2
PT0502	chr10	112470704	113579818	2
PT0502	chr10	113580839	114261215	2
PT0502	chr10	114266026	120876269	2
PT0502	chr10	120878561	120908784	2
PT0502	chr10	120938461	122197040	2
PT0502	chr10	122224927	122699623	2
PT0502	chr10	122735642	125764814	2
PT0502	chr10	125772383	125847698	2
PT0502	chr10	125860964	125960733	6
PT0502	chr10	125969814	126175000	2
PT0502	chr10	126178847	126485663	3
PT0502	chr10	126504416	126547185	2
PT0502	chr10	126548611	127361459	2
PT0502	chr10	127362049	127451412	2
PT0502	chr10	127489463	128041429	2
PT0502	chr10	128047638	128122931	2
PT0502	chr10	128130553	132077870	2
PT0502	chr10	132080752	132352769	2
PT0502	chr10	132360337	133008030	2
PT0502	chr10	133085090	133210884	2
PT0502	chr10	133230182	133687782	2
PT0502	chr10	133687788	133689599	8
PT0502	chr11	194441	224063	2
PT0502	chr11	234642	301786	2
PT0502	chr11	308178	433995	2
PT0502	chr11	443844	562417	2
PT0502	chr11	617378	710724	2
PT0502	chr11	722860	769875	2
PT0502	chr11	771034	825110	2
PT0502	chr11	829039	1078449	2
PT0502	chr11	1081883	1258256	2
PT0502	chr11	1259209	1808304	2
[truncated: 5,138 more rows]
